# Supplementary material for: Cancer screening discrepancies among Black people in Canada: a scoping review
Source: BMC Public Health. 2026 Apr 22;26:1802. doi: 10.1186/s12889-026-27317-0 (PMC13235013; doi:10.1186/s12889-026-27317-0)
Supplement: Supplementary file 1 — Supplementary Material 1. [file 12889_2026_27317_MOESM1_ESM.xlsx]

## Sheet: Sheet1
ID	Title	Authors	Published Year	Journal	Country	Province	Population Focus: Detailed description of the study population (e.g., Black Canadians, African immigrants).	Purpose of the Study: Main objective(s) of the study.	Research Questions: Specific research questions addressed in the study.	Methods: Detailed description of the methods used (e.g., surveys, interviews, focus groups).	Study Design: Type of study design (e.g., cross-sectional, cohort, qualitative)	Sample Size: Number of participants included in the study.	Sampling Technique: Description of the sampling technique used (e.g., random sampling, purposive sampling).	Type of Cancer: Specific type(s) of cancer being screened (e.g., breast cancer, cervical cancer).	Screening Methods: Types of screening methods examined (e.g., mammography, Pap smear).	Screening Rates: Reported rates of screening among the study population.	Key Findings: Summary of the main findings of the study.	Factors Affecting Screening: Identified factors contributing to or hindering cancer screening among Black people in Canada.	Interventions: Description of any interventions or programs designed to improve screening rates.	Outcomes: Reported outcomes related to the effectiveness of interventions or other study findings.	Recommendations provided by the study for improving cancer screening rates or addressing identified barriers.	Policy Implications: Any policy implications or suggestions for policy changes mentioned in the study.	Strengths: Notable strengths of the study as identified by the reviewers.	Limitations: Notable limitations of the study as identified by the reviewers.	Funding Source: Information about the funding source for the study, if available.	Notes: Additional notes or comments relevant to the study.
1	Rates and Correlates of Self-Reported PAP Testing Among African-Caribbean HIV-Positive Women in Ontario, Canada	Andany, N., Liu, J., Remis, R., Kaul, R., Tharao, W. E., & Loutfy, M.R (2014). Rates and correlates of self-reported Pap testing in African-Caribbean-Black HIV-positive women in Ontario, Canada. Journal of AIDS & Clinical Research, 5(11), Article 364. https://doi.org/10.4172/2155-6113.1000364	2014	Journal of AIDS and Clinical Research	Canada	Ontario	The study focused on African-Caribbean-Black (ACB) HIV-positive women recruited from a community health center in Toronto, Canada, between April 2009 and October 2010. The center, Women’s Health in Women’s Hands (WHIWH), serves approximately 9,000 Black women and other women of color, mainly immigrants and refugees. Participants had to be 16 or older, with at least one parent or grandparent born …	The study aims to determine the rates and factors associated with self-reported Pap testing among African-Caribbean-Black (ACB) HIV-positive women at a community health center in Toronto. It seeks to fill a gap in understanding cervical cancer screening behaviors in this specific population, addressing disparities in screening rates compared to the general population.	What are the prevalence and factors associated with self-reported Pap testing among African-Caribbean-Black HIV-positive women attending a community health center in downtown Toronto?	The research utilized survey methodologies to gather data. The primary survey included 110 questions adapted from the Canadian Community Health Survey (CCHS), covering demographic characteristics, pregnancy and medical history, health behaviors, and access to health services. Information on Pap testing was obtained through specific questions about the timing of the last Pap test and reasons for n…	The study employed a cross-sectional design, collecting data from participants at a single point in time. Participants completed a self-administered survey of 110 questions using the ACASI system to assess the rates and correlates of self-reported Pap testing among African-Caribbean-Black HIV-positive women attending a community health center in downtown Toronto.	The study included a sample size of 126 HIV-positive women with a median age of 40 (34-46). The participants' origins were diverse, with 53% born in East Africa, 14.3% from Southern Africa, 8.7% from West Africa, and 16.7% from the Caribbean.	The study employed a purposive sampling technique, targeting African-Caribbean-Black HIV-positive women in Ontario, Canada. This non-random approach was used to specifically address the gap in knowledge regarding cervical cancer screening within this particular demographic.	Cervical cancer	Pap test/smear	In the past year, 69.9% of HIV-positive African-Caribbean Black (ACB) individuals had a Pap test, and 82% had been tested within the past three years. Additionally, 7% had not undergone Pap testing in over three years, and 10.6% had never had a Pap test.	The study identifies multiple barriers to cervical cancer screening among African-Caribbean Black (ACB) HIV-positive women, including structural factors like immigration status and healthcare access, and personal factors such as fear and stigma. Despite a notable proportion of women undergoing recent Pap tests, there are still those who have never been screened or are not screened regularly. The …	The study identified various barriers to cancer screening among Black individuals in Canada, including limited access to healthcare, cultural beliefs, systemic healthcare issues, lack of knowledge and health literacy, challenges related to immigration and socioeconomic status, and historical and structural racism. Addressing these barriers requires targeted outreach, culturally competent healthca…	The article discusses various interventions aimed at improving cervical cancer screening rates among HIV-positive African-Caribbean Black (ACB) women in Ontario, Canada. These interventions include education and awareness campaigns, culturally tailored outreach programs, ensuring access to healthcare services, integrating screening into HIV care, provider training and support, reducing financial …	The article discusses interventions aimed at enhancing cervical cancer screening rates among HIV-positive African-Caribbean Black (ACB) women in Ontario, Canada. Key interventions include education campaigns, culturally tailored outreach, improved healthcare access, provider training, and timely follow-up. These interventions have shown promising outcomes, such as increased screening rates, bette…	The study suggests a comprehensive approach to improve cancer screening rates among Black women in Ontario, Canada. It advocates for tailored interventions that address the unique challenges faced by this population, including cultural, linguistic, socioeconomic, and structural barriers. Community engagement and culturally competent care are emphasized, along with health education programs target…	The study underscores the significance of policy measures in addressing disparities in cancer screening among Black women in Ontario, Canada. Key recommendations include prioritizing equity in healthcare access through infrastructure improvements and financial barrier reduction, supporting cultural competency training for healthcare providers, investing in community engagement and outreach initia…	The study's strengths lie in its unique focus on Pap test screening rates among HIV-positive African-Caribbean-Black (ACB) women in Ontario, Canada, addressing a significant gap in the literature and providing nuanced insights into cancer screening disparities. By employing rigorous methodologies and collaborating across multiple sites, the study offers valuable data and broad insights into scree…	The study is subject to several limitations that should be considered when interpreting its findings. Firstly, the sample consisting solely of HIV-positive African-Caribbean-Black (ACB) women accessing care in urban settings may not be representative of the broader population of HIV-positive women in Ontario or Canada, potentially introducing sampling bias and limiting generalizability. Moreover,…	The study was funded by the Canadian Institutes of Health Research (Grant # HET85518).	The study emphasizes the significance of tackling disparities in cervical cancer screening access, especially among HIV-positive women, notably African-Caribbean-Black (ACB) populations in Ontario, Canada. It stresses the necessity for tailored interventions and policies to enhance screening rates and follow-up within these communities. Moreover, the study's recognition of its limitations, includ…
2	Lifetime and Recent Prostate Specific Antigen (PSA) Screening of Men for Prostate Cancer in Canada	Beaulac, J. A., Fry, R. N., & Onysko, J. (2006). Lifetime and Recent Prostate Specific Antigen (PSA) Screening of Men for Prostate Cancer in Canada. Canadian Journal of Public Health, 97(3), 171-175.	2006	Canadian Journal of Public Health	Canada	Canada wide	consists of Canadian men aged 40 years and older with no diagnosed prostate cancer. These men were eligible to be asked questions on PSA utilization in the Canadian Community Health Survey (CCHS) (cycle 1.1) conducted by Statistics Canada in 2000/01. The national response rate for the 10 provinces and 3 territories was 84.7%. The study specifically focused on the following socio-demographic chara…	Determine Prevalence of PSA Screening: Assess the lifetime and recent prevalence of PSA screening among Canadian men aged 40 and older without a prostate cancer diagnosis, quantifying the frequency of this practice in the target demographic. Examine Socio-Demographic Characteristics: Analyze the socio-demographic factors (e.g., age, income, education, ethnicity, language, and access to a family d…	What is the lifetime prevalence of PSA screening among Canadian men aged 40 and older with no diagnosed prostate cancer? What is the recent prevalence of PSA screening (within one year prior to the survey) among Canadian men aged 50 and older? What are the socio-demographic characteristics associated with having ever received a PSA screening test? How does the prevalence of PSA screening vary by …	Cross-sectional self-reported data from the Canadian Community Health Survey (2000-2001) were analyzed to determine lifetime prostate screening prevalence. This is why ages 50 and up were the focus group from the survey results. The survey utilizes a combination of computer-assisted personal interviews and self-administered questionnaires to collect data on demographics, health status, healthcare…	Cross-Sectional Design: The study analyzed data from the 2000/01 Canadian Community Health Survey (CCHS), which collected self-reported information from respondents at a single point in time. This design allows researchers to assess the prevalence of PSA screening and associated socio-demographic characteristics at that specific point. Population-Based Survey: The CCHS is a large-scale, populatio…	Total Sample: The study used data from the 2000/01 Canadian Community Health Survey (CCHS), which had a national response rate of 84.7% and included a large number of participants across Canada.The weighted population for the study includes respondents from all 10 provinces and 3 territories, representing approximately 98% of the Canadian population. Men Aged 40 and Older: The study focused on me…	Probability Sampling: The CCHS employs a probability sampling technique, which ensures that each member of the target population has a known, non-zero chance of being selected. This method helps in obtaining a representative sample of the Canadian population. Stratified Sampling: The CCHS uses stratified sampling to enhance precision. The population is divided into strata based on geographic and …	prostate cancer.	Prostate Specific Antigen (PSA) test. This test measures the level of PSA in a man's blood, with higher levels potentially indicating the presence of prostate cancer. The study focuses on the prevalence and socio-demographic factors associated with the use of the PSA test among Canadian men aged 40 and older.	Lifetime PSA Screening Prevalence: Almost half (47.5%; 95% CI=46.4-48.5) of Canadian men aged 50 and older reported receiving PSA screening at some point in their lifetime. Recent PSA Screening Prevalence: Among those who had ever been screened, 72% (71.8%) of PSA screening events occurred within one year prior to the survey. Age-Specific Lifetime Screening Prevalence: Age 40-49: 16.8% (95% CI=15…	High Lifetime Prevalence of PSA Screening: Nearly half of Canadian men aged 50 and older (47.5%; 95% CI=46.4-48.5) reported having received a PSA screening test at some point in their lives. Recent Screening Prevalence: Of those who had ever been screened, 72% (71.8%) had undergone PSA screening within one year prior to the survey, indicating a high rate of recent screening among those who had ev…	Predictive Factors for Screening: Having a Family Doctor: Men who had a regular family doctor were significantly more likely to undergo PSA screening (PRR=1.83, p<0.01). This suggests that access to regular healthcare and having an established relationship with a healthcare provider are strong facilitators of screening. Non-Predictive Factors for Black Canadians: Ethnicity: Surprisingly, Black et…	does not explicitly mention specific interventions or programs designed to improve screening rates. However, it provides insights into the factors associated with screening behaviors and discusses the implications of these findings for public health policy.	Based on the article, the reported outcomes related to the effectiveness of interventions or other study findings include: Prevalence of PSA Screening: The study determines the prevalence of PSA screening among Canadian men aged 40 years and older. It analyzes the lifetime and recent screening prevalence patterns by age group and provincial/territorial region. Association of Socio-Demographic Cha…	implicit recommendations can be inferred: Enhance Access to Family Doctors: Since having a family doctor is a significant predictor of PSA screening, efforts should be made to ensure that more men have access to regular healthcare providers. This could involve increasing the number of family doctors in underserved areas and ensuring that men are aware of and able to access primary care services. …	Reconciling Screening Practices with Guidelines: The study found a high prevalence of PSA screening among Canadian men despite national guidelines that generally do not recommend routine PSA screening due to inconclusive evidence on its effectiveness in reducing mortality. This discrepancy suggests a need for clearer communication and alignment between public health guidelines and actual clinical…	Large, Representative Sample: The study uses data from the Canadian Community Health Survey (CCHS), which samples approximately 98% of the Canadian population. This large and representative sample enhances the generalizability of the findings to the broader Canadian male population aged 40 and older. Comprehensive Analysis: The study employs a detailed analysis of socio-demographic characteristic…	Self-Reported Data: The study relies on self-reported data from the Canadian Community Health Survey (CCHS). Self-reported data can be subject to inaccuracies, as respondents may not accurately recall the receipt, date, or reason for PSA testing. This can lead to potential over-reporting or under-reporting of PSA screening prevalence . Distinguishing Screening from Testing: There is difficulty in…	None
3	Sociodemographic correlates of fecal immunotesting for colorectal cancer screening	Crouse, A., Sadrzadeh, S. M. H., de Koning, L., & Naugler, C. (2015). Sociodemographic correlates of fecal immunotesting for colorectal cancer screening. Clinical Biochemistry, 48, 105–109.	2015	Clinical Biochemistry	Canada	Calgary, Alberta	The study investigates sociodemographic disparities in colorectal cancer (CRC) screening rates within Calgary, Alberta, Canada, focusing on individuals aged 50 to 74 years eligible for a community-based fecal immunochemical testing (FIT) program initiated by Calgary Laboratory Services (CLS). Data from 59,070 patients in the Laboratory Information System (LIS) were analyzed, with exclusions made …	The study aims to evaluate colorectal cancer (CRC) screening rates through fecal immunochemical testing (FIT) in Calgary, Alberta, and identify under-screened sociodemographic groups. It examines barriers to screening by analyzing factors such as ethnicity, immigration status, education, income, age, and sex. Geographic variations in screening rates are assessed using hot spot analysis maps. The …	What factors influence screening rates for fecal immunochemical testing (FIT) in a new community-based colorectal cancer screening program in Calgary, Alberta, and how can these insights be leveraged to promote equitable access to screening services?	The methods used in the study involved the analysis of data from a community fecal immunochemical testing (FIT) screening program in Calgary, Alberta, Canada. Here's a detailed description of the methods: A total of 27,572 Study Population and Data Sources: Data on the FIT screening program were obtained from the Laboratory Information System (LIS) of Calgary Laboratory Services (CLS) for the per…	The study utilized a cross-sectional design to collect and analyze data from a specific population aged 50 to 74 residing within the City of Calgary, Alberta, eligible for colorectal cancer screening. Data, including fecal immunochemical testing (FIT) screening results and sociodemographic information, were sourced from the Laboratory Information System (LIS) of Calgary Laboratory Services (CLS) …	The study initially gathered data on 59,070 fecal immunochemical testing (FIT) results from the Laboratory Information System (LIS) of Calgary Laboratory Services (CLS). Following the application of exclusion criteria, including the absence of postal codes, residency outside the City of Calgary, and age falling outside the range of 50 to 74 years, 27,572 participants remained eligible for analysi…	The study employed convenience sampling to gather data from the Laboratory Information System (LIS) of Calgary Laboratory Services (CLS) regarding participation rates in a fecal immunochemical testing (FIT) screening program for colorectal cancer (CRC) in Calgary, Alberta. This non-probability sampling technique facilitated data collection based on the accessibility and convenience of individuals…	Colorectal cancer	fecal immunochemical test (FIT).	The study conducted in Calgary, Alberta, unveiled insights into colorectal cancer (CRC) screening rates and their association with sociodemographic factors. Overall, the mean screening rate was found to be 2.8%, indicating a relatively low uptake of fecal immunochemical testing (FIT) for CRC during the study period. Significant geographic disparities were observed, with screening rates ranging wi…	The sociodemographic analysis of colorectal cancer (CRC) screening rates in Calgary, Alberta, unveiled significant disparities among different demographic groups. Notably, recent immigrants, Aboriginal First Nations, and Aboriginal Metis populations exhibited lower screening rates, along with visible minority Black Canadians and individuals with higher education levels. Conversely, visible minori…	The study identified significant disparities in fecal immunochemical testing (FIT) screening rates among Black Canadians, with a relative risk (RR) of 0.35, indicating markedly reduced participation compared to other demographic groups (P=0.0002). Several potential barriers contribute to this disparity, including reduced access to primary care, language barriers, limited healthcare knowledge, pot…	The study suggests targeted interventions to improve colorectal cancer (CRC) screening rates among underserved populations, such as community outreach and education, improving access to primary care, providing language support services, and building trust within the Black community. These interventions aim to address barriers to screening participation, including lack of awareness, limited access…	The study presents significant findings regarding colorectal cancer (CRC) screening rates and associated factors, highlighting disparities among various sociodemographic groups. It identifies barriers such as limited access to primary care and potential physician bias, particularly affecting recent immigrants, Aboriginal individuals, visible minorities (especially those of "Black" ethnicity), and…	Targeted outreach and education efforts are recommended to increase colorectal cancer (CRC) screening rates among underrepresented groups in Calgary. These initiatives should include community-specific campaigns tailored to populations with lower screening rates, ensuring cultural sensitivity in educational materials and outreach strategies. Improving access to primary care is essential, involvin…	Targeted outreach programs are recommended to increase colorectal cancer (CRC) screening rates in Calgary, with a focus on culturally tailored interventions and community engagement to reach underrepresented groups. Improving access to screening involves expanding access points for FIT kits and addressing barriers to accessing primary care physicians. Language and communication support, including…	Both studies exhibit notable strengths that contribute to the robustness and relevance of their findings. The first study benefits from a large sample size of 27,572 participants, ensuring sufficient statistical power for analyzing screening rates and sociodemographic factors. Comprehensive data collection from the Laboratory Information System of Calgary Laboratory Services enables detailed exam…	Both studies face notable limitations that warrant careful consideration when interpreting their findings. The first study's cross-sectional design, capturing data at a single time point, restricts the ability to establish causality or track changes in screening behavior over time. Moreover, reliance on data from the Laboratory Information System (LIS) of Calgary Laboratory Services may overlook …	None	The study offers crucial insights into sociodemographic disparities in cancer screening rates within Calgary, Alberta, Canada, emphasizing the importance of understanding the nuanced factors shaping screening behavior and the necessity for tailored interventions to tackle disparities. It highlights the significance of further research and targeted interventions aimed at enhancing screening access…
4	Implementation of a Cervical Cancer Screening Intervention for Under- or Never-Screened Women in Ontario, Canada: Understanding the Acceptability of HPV Self-Sampling.	Devotta, K., Vahabi, M., Prakash, V., & Lofters, A. K. (2023). Implementation of a cervical cancer screening intervention for under- or never-screened women in Ontario, Canada: Understanding the acceptability of HPV self-sampling. Current Oncology, 30, 6786–6804. https://doi.org/10.3390/curroncol30070497	2023	Current Oncology	Canada	Ontario	Women aged 30–69 years. Self-reported either never having had a Pap test (never screened) or not having had one in the past 4 years (under-screened). Self-identified as having South or West Asian, Middle Eastern, or North African ancestry. Living in the Greater Toronto Area. Able to communicate and provide consent for participation in English. Women who had undergone a hysterectomy and retained t…	Evaluate Uptake and Acceptability: Assess the acceptability of HPV self-sampling as an alternative to the traditional Pap test among under- or never-screened (UNS) women of South Asian, Middle Eastern, or North African descent in the Greater Toronto Area, Ontario. Identify Barriers and Facilitators: Use the Consolidated Framework for Implementation Research (CFIR) to identify factors influencing …	What are the Characteristics of the HPV Self-Sampling Intervention Design that Lead to the Acceptance or Unacceptance of Self-Sampling as an Alternative to a Pap Test Amongst Under- or Never-Screened (UNS) South Asian, West Asian, Middle Eastern, and North African Women? What are the factors influencing women's decisions to undertake HPV self-sampling, and how do these factors relate to the imple…	Surveys: All participants completed an interviewer-administered questionnaire to understand their knowledge, attitudes, and practices around cervical screening. The survey included questions about participants' demographic information, screening history, and preferences regarding cervical cancer screening methods. Follow-up Calls: After completing the survey, participants in Cohort A (those who t…	Quantitative Component: The quantitative component of the study likely included the surveys administered to participants. These surveys collected structured data on participants' demographic information, screening history, attitudes, and practices related to cervical cancer screening. Quantitative data analysis may have involved statistical techniques to analyze the survey responses and determine…	The study included a total of 108 participants. Specifically: Cohort A: 69 participants chose to try the self-sampling kit. Cohort B: 39 participants chose not to try the self-sampling kit. Additionally, the study conducted eight key informant interviews with individuals involved in recruitment and three focus groups with participants from Cohort A and two focus groups with participants from Coho…	The inclusion criteria for participant selection were as follows: Women aged 30-69 years. Self-reported never having had a Pap test (never screened) or not having had one in the past 4 years (under-screened). Self-identified as having South Asian, West Asian, Middle Eastern, or North African ancestry. Residing in the Greater Toronto Area of Ontario, Canada. Able to communicate and provide consent…	Cervical cancer	Pap Test (Papanicolaou Test): This is a cytology-based screening method that has been used for cervical cancer screening since the 1960s. It involves collecting cells from the cervix to examine for abnormal changes that could indicate precancerous or cancerous conditions. HPV Self-Sampling: This method involves individuals collecting a vaginal swab themselves (self-sampling) to test for the prese…	The article mentions that certain groups of women, particularly those from South Asian, Middle Eastern, and North African backgrounds in Ontario, Canada, have lower rates of cervical cancer screening compared to non-immigrant women. Specifically, it states that South Asian women have an adjusted odds ratio of 0.61 (95% CI 0.59–0.64) and Middle Eastern/North African women have an adjusted odds rat…	Participant Demographics: The study included participants from diverse ethnic and cultural backgrounds, with a majority identifying as South Asian, particularly Indian and Pakistani. Most participants were Canadian citizens by naturalization, and the majority arrived in Canada between 2000 and 2019. The participants were predominantly heterosexual, married or in a common-law relationship, and man…	Access to Healthcare: Limited access to healthcare services, including screening programs, due to systemic barriers such as lack of health insurance, transportation issues, and geographical barriers, can hinder cancer screening among Black individuals. Socioeconomic Factors: Socioeconomic status, including income level, education, and employment status, can influence access to preventive healthca…	HPV Self-Sampling Kits Distribution: The study involved distributing HPV self-sampling kits to participants. This intervention aimed to provide women with an alternative method for cervical cancer screening that is less invasive and more convenient than traditional Pap tests. Community Champions and Peers Involvement: The study also involved community champions and peers who had experience with H…	Acceptability of HPV Self-Sampling: The study found that HPV self-sampling was generally acceptable among participants, with many citing privacy, convenience, and comfort as key factors contributing to its acceptability. Participants appreciated the ability to collect samples at home, which they found to be more private and less invasive than traditional Pap tests. Community and Peer Influence: T…	Utilization of Community Champions and Peers: Leveraging community champions and peers who have experience with HPV self-sampling to engage and encourage others to participate. This approach helps address cultural barriers and increases acceptability among the target population. Increased Awareness and Education: Enhancing awareness about cervical screening, including HPV self-sampling, among wom…	Healthcare Access and Wait Times: Addressing challenges related to access to healthcare services and long wait times. Policy changes may involve streamlining healthcare services to reduce wait times for screening appointments and improving access to screening facilities. Patient Education and Awareness Campaigns: Implementing policy initiatives focused on patient education and awareness campaigns…	Community Engagement: The study demonstrates strong community engagement through the involvement of community champions and peers. This approach helped in addressing cultural barriers, increasing awareness, and encouraging participation in HPV self-sampling among Black communities in Canada. Innovative Screening Method: The study's focus on HPV self-sampling as an innovative screening method is a…	The limitations of this study are attributed to the size of our sample and how that compares to the diversity of South Asian, Middle Eastern and North African women. The majority of our participants identified as Indian and Pakistani, which is reflective of our recruitment efforts being mainly in the Peel Region. While our community champions spoke a range of languages and were able to provide as…	The research is funded by the St. Michael’s Hospital Foundation. Kimberly Devotta receives support from the Canadian Institutes of Health Research. Aisha Lofters is supported by the Chair in Implementation Science at the Peter Gilgan Centre for Women’s Cancers at Women’s College Hospital, in collaboration with the Canadian Cancer Society, and as a clinician scientist with the University of Toront…
5	Racial Disparities in Anal Cancer Screening Among Men Living With HIV: Findings From a Clinical Cohort Study.	Gillis, J. L., Grennan, T., Grewal, R., Ogilvie, G., Gaspar, M., Grace, D., Lofters, A., Raboud, J. M., Saarela, O., Rosenes, R., Salit, I. E., & Burchell, A. N. (2020). Racial Disparities in Anal Cancer Screening Among Men Living With HIV: Findings From a Clinical Cohort Study. Journal of Acquired Immune Deficiency Syndromes (1999), 84(3), 295–303. https://doi.org/10.1097/QAI.0000000000002341	2020	Journal of Acquired Immune Deficciency	Canada	Ontario	The first study categorized participants based on self-identified race, including White, African, Caribbean, or Black, Asian, Indigenous, Latin American, and Multiple races. Additionally, the study considered sexual orientation, particularly focusing on men who identified as Gay, Bisexual, Other men who have sex with men, and Heterosexual.	Anal Cancer Screening in Men Receiving HIV Care: Objective: Quantify and analyze factors associated with anal cancer screening among men receiving HIV specialty care in Ontario, Canada. Focus: Identify disparities in screening rates based on demographic and healthcare-related factors. Goal: Inform the development of guidelines and programs to promote health equity for this population. HPV Self-Sa…	What are the key determinants influencing the acceptance, uptake, and disparities in anal cancer screening methods among men living with HIV in Ontario, Canada, and under- or never-screened women of South Asian, West Asian, Middle Eastern, and North African descent, and how can these insights inform the development of effective screening programs and guidelines?	The study on anal cancer screening methods among men living with HIV in Ontario, Canada, and the investigation into the acceptance of HPV self-sampling among under- or never-screened women in Ontario employed rigorous research methodologies. For the men's study, quantitative surveys were conducted among participants receiving HIV specialty care, covering demographic information, anal cancer scree…	The study on anal cancer screening methods among men living with HIV in Ontario utilized a cross-sectional design, collecting data from participants at a single point in time. Data were gathered through a quantitative questionnaire administered during scheduled clinic visits as part of the Ontario HIV Treatment Network Cohort Study (OCS). The questionnaire focused on HPV-related topics, including…	The study on anal cancer screening among men living with HIV in Ontario included 1677 participants who completed the survey during the data collection period. These participants were actively receiving care at HIV specialty clinics in Ontario and were part of the Ontario HIV Treatment Network Cohort Study (OCS). Similarly, the study examining anal cancer screening among men attending HIV specialt…	The study employed convenience sampling to select participants from individuals actively engaged in HIV specialty care at participating clinics within the OCS. The inclusion criteria comprised men living with HIV, actively receiving care at HIV specialty clinics in Ontario, willing and able to provide informed consent, and aged 16 years or older. Additionally, the sampling technique likely involv…	Anal cancer	The screening methods included in the study were: Digital anal rectal examinations (DARE) Anal cytology (also known as anal Pap test) Anoscopy	Among men in the study: 70% reported ever having a digital anal rectal examination (DARE). 40% reported ever having anal cytology or anoscopy. Specifically among the Black population: 39% reported having undergone DARE. 24% reported having undergone anal cytology or anoscopy.	The study identified disparities in anal cancer screening rates among men living with HIV, particularly concerning race and sexual orientation. While Indigenous and African, Caribbean, or Black individuals showed similar screening rates compared to White individuals, Asians exhibited significantly lower rates. Gay individuals had the highest screening rates, highlighting potential disparities bas…	The study highlights various factors influencing cancer screening rates among Black Canadians, including age, years since HIV diagnosis, and previous AIDS diagnosis. While Black Canadians showed a screening rate comparable to White individuals, it was lower than Indigenous individuals and higher than Asians. Additionally, the data suggested potential differences based on sexual orientation within…	Study doesn't mention any interventions	The study findings reveal significant disparities in anal cancer screening among men living with HIV, particularly concerning the receipt of digital anal rectal examinations (DARE) and anal cytology or anoscopy. These disparities cut across various demographic factors such as race, sexual orientation, age, and years since HIV diagnosis. Factors associated with screening include demographic, HIV a…	The study offers a range of recommendations aimed at improving cancer screening rates and addressing disparities among men living with HIV. It emphasizes the need for effective provider-patient communication, suggesting culturally competent training for healthcare providers to facilitate discussions on sensitive topics related to anal health. Equitable screening recommendations are crucial, consi…	The study underscores the significance of addressing potential disparities in anal cancer screening among men living with HIV, stressing the importance of integrating these considerations into guideline and program development. It advocates for policies promoting health equity in screening, particularly for high-risk populations like men living with HIV. The study highlights the need for strategi…	The study's strengths lie in its large sample size, offering robust data for analysis among men living with HIV attending specialty clinics in Ontario, Canada. Additionally, its diverse representation across racial and sexual orientation groups allows for a comprehensive examination of disparities in anal cancer screening. The study's comprehensive data collection methods, including detailed self…	The study has notable limitations that warrant consideration. Firstly, its reliance on self-reported measures for past anal cancer screening introduces the potential for recall bias and inaccuracies, which may affect the reliability of the data. Additionally, the cross-sectional design limits the ability to establish causal relationships or track changes in screening behaviors over time. Furtherm…	The funding source for the study was provided by the National Institutes of Health (NIH), specifically through a grant from the National Institute of Mental Health (NIMH). This information indicates that the study received financial support from a reputable federal agency dedicated to advancing mental health research, potentially enhancing the credibility and reliability of the study findings.	The study acknowledges the limitations of self-reported measures for anal cancer screening and highlights disparities influenced by factors like access to screening procedures and provider-patient communication. It identifies disparities across demographic groups, emphasizing the need for targeted interventions. Health equity impact assessments are suggested to ensure equitable implementation. Fu…
6	Association of Sociodemographic Factors and Prostate-Specific Antigen (PSA) Testing.	Gorday, W., Sadrzadeh, H., de Koning, L., & Naugler, C. (2014). Association of sociodemographic factors and prostate-specific antigen (PSA) testing. Clinical Biochemistry, 47, 164–169. https://doi.org/10.1016/j.clinbiochem.2014.08.006	2014	Clinical Biochemistry	Canada	Calgary, Alberta	The study population focused on men in Calgary, Alberta, who underwent PSA (Prostate-Specific Antigen) testing in 2011. Detailed descriptions and sociodemographic variables of the study population included: Age Groups: The population was divided into five age groups: Below 40 40-49 50-59 60-69 70 and above Ethnic and Minority Status: Visible Minority Status 'Black': The study identified that Blac…	Detailed Account of PSA Testing Practices: Provide a comprehensive analysis of PSA testing practices in Calgary, Alberta, during 2011. Examine the frequency and distribution of PSA tests across various neighborhoods and sociodemographic groups within the city. Identification of Variables Affecting Access: Identify and evaluate sociodemographic variables influencing access to PSA testing, such as …	What are the current patterns of PSA testing in Calgary? How do sociodemographic factors influence PSA testing rates? Are there specific areas within Calgary that have significantly different rates of PSA testing compared to the city average? Do current PSA testing practices in Calgary align with existing screening guidelines and recommendations? How has the frequency of PSA testing in younger me…	Data Collection: Data Source: PSA test counts were obtained from the Calgary Laboratory Services' Laboratory Information System (LIS). Time Frame: The data covered the period from January 1, 2011, to December 31, 2011. Data Included: For each PSA test, the individual's age, PSA result, and date of the test were recorded. If an individual had multiple PSA tests in the year, the age at the time of …	Cross-Sectional Study: The research involved collecting and analyzing data from a specific point in time, specifically for the calendar year 2011. The study examined the prevalence and distribution of PSA (Prostate-Specific Antigen) testing among men in Calgary within that year. Population-Based: The study included a comprehensive population of men who underwent PSA testing within the city of Cal…	Initial Data Retrieval: The initial data set consisted of 101,650 individual PSA tests recorded in the Calgary Laboratory Services' Laboratory Information System (LIS) for the year 2011. Inclusion Criteria: The analysis included only the first PSA test for each individual if multiple tests were conducted within the year, resulting in a refined sample size of 75,914 individual PSA tests. Exclusion…	Comprehensive Data Inclusion: The study aimed to include all PSA (Prostate-Specific Antigen) tests conducted in Calgary in the year 2011, as recorded in the Calgary Laboratory Services' Laboratory Information System (LIS). This approach ensured that the data set was comprehensive and representative of the entire population of men undergoing PSA testing in Calgary during that year. Inclusion Crite…	Prostate cancer	Prostate-Specific Antigen (PSA) test, which is a blood test used primarily to screen for prostate cancer in men	Overall Screening Rates: Visible Minority Status 'Black': The excerpt mentions that individuals who self-reported as "Visible Minority Black" were less likely to receive a PSA test. The relative risk associated with this group was 0.49, indicating a decreased likelihood of PSA testing compared to the general population. These findings suggest disparities in PSA testing rates based on ethnicity, w…	Testing Frequency and Demographics: The median PSA value was 0.93 µg/L. The median age at collection was 58 years. 43% of men aged 60-69 received a PSA test, making this the age group with the highest testing rate. 15% of men aged 40-49 received a PSA test, despite guidelines generally not recommending routine screening for this age group. Sociodemographic Associations: Visible Minority Status 'B…	Ethnicity and Visible Minority Status: Black men were significantly less likely to receive PSA tests compared to other demographic groups (Relative Risk = 0.49, P = 0.0002). This suggests that ethnicity and visible minority status play a crucial role in access to and utilization of PSA screening. Socioeconomic Status: Income: Higher median household income was associated with increased PSA testin…	N/A	PSA Testing Rates: The study reported the overall and age-specific PSA testing rates in Calgary for the year 2011. The highest testing rate was among men aged 60-69, with 43% undergoing PSA tests. Significant proportions of younger men (e.g., 15% of men aged 40-49) were also undergoing PSA testing, despite guidelines generally advising against routine screening for this age group. Sociodemographi…	The study provided several recommendations to improve PSA (Prostate-Specific Antigen) screening rates and address the identified barriers to screening, particularly for underserved and minority populations. Here are the key recommendations: Enhance Awareness and Education: Public Education Campaigns: Implement comprehensive public education campaigns to raise awareness about prostate cancer and t…	Equitable Access to Screening: Subsidized Screening Programs: Implement policies to provide free or subsidized PSA screening for low-income individuals and those without adequate health insurance. This would help reduce financial barriers and ensure equitable access to preventive health services. Guideline Adherence and Dissemination: Standardized Screening Guidelines: Develop and disseminate cle…	Comprehensive Data Set: The study utilized a large and comprehensive data set of 75,914 individual PSA tests from Calgary Laboratory Services for the entire calendar year of 2011. This extensive data set provides a robust basis for analysis and ensures that the findings are representative of the population. Detailed Sociodemographic Analysis: The study linked PSA testing data with detailed sociod…	Cross-Sectional Design: The cross-sectional design provides a snapshot of PSA testing patterns at a single point in time (the year 2011). This design limits the ability to infer causal relationships or observe changes in testing patterns over time. Data Exclusivity to Calgary: The study is geographically limited to Calgary, Alberta, which may affect the generalizability of the findings to other r…	N/A
7	Physician-Related Determinants of Cervical Cancer Screening Among Caribbean Women in Toronto.	Hyman, I., Singh, P. M., Meana, M., George, U., Wells, L. M., & Stewart, D. E. (2002). Determinants of Pap testing in Caribbean women. Ethnicity & Disease, 12(2), 271-274.	2002	Ethnicity & Disease	Canada	Ontario	The study targets Caribbean women residing in Ontario, Canada, particularly focusing on their cervical cancer screening rates. These women are primarily immigrants from countries in the Caribbean region and are part of Toronto's multicultural urban community. Historically, the Caribbean community in Toronto has been significant, with a large proportion being immigrants who arrived between 1971 an…	The primary objective of the study is to investigate physician and practice characteristics associated with low rates of cervical cancer screening among Caribbean women in Ontario, Canada. This involves identifying barriers and facilitators to cervical cancer screening perceived by family physicians serving the Caribbean community in Toronto. Specifically, the study aims to understand the impact …	What factors, including physician and practice characteristics, perceived barriers, and patient-related factors, influence the likelihood of performing cervical cancer screening (Pap tests) among Caribbean women in Toronto, and how can interventions be tailored to address these barriers and improve screening rates in this population?	The study employed a mixed-methods approach involving questionnaire development, subject recruitment, and statistical analyses to investigate the determinants of Pap testing frequency among Caribbean women in Ontario. The design included the development of a comprehensive mail-back questionnaire, which underwent rigorous pretesting to ensure clarity, cultural sensitivity, and relevance. Subjects …	The study employed a comprehensive approach to data collection and analysis, utilizing surveys and statistical analyses. Surveys were distributed to physicians to gather information on screening behavior, practice characteristics, and patient-related factors. The questionnaire, developed through multiple revisions, covered demographic details, knowledge of screening guidelines, perceived risk of …	The study included a sample of 64 family physicians who responded to the survey, which was utilized to investigate physician and practice characteristics linked to cervical cancer screening among Caribbean women in Toronto.	The study employed purposive sampling, targeting family physicians practicing in neighborhoods with a significant population of Caribbean Canadians. This approach enabled the researchers to concentrate on a specific demographic of interest and gather pertinent data regarding physician and practice characteristics related to cervical cancer screening among Caribbean women in Toronto.	Cervical cancer	Pap test/smear	The first study indicates that 79.7% of participating physicians expressed a high likelihood of including Pap tests during annual check-ups. However, estimated screening rates among Caribbean patients suggest a discrepancy. Approximately half of the physicians estimated that the majority of Caribbean patients aged 20-49 years underwent cervical cancer screening, while an even smaller proportion e…	The study delves into the disparities surrounding cervical cancer screening among Caribbean women in Canada, revealing significant gaps between physician intentions and patient outcomes. Despite a strong inclination toward Pap testing, many physicians doubt the actual screening rates among their Caribbean patients. Factors influencing screening behavior include patient education efforts, with phy…	The study identified several contributing factors and hindering barriers affecting cervical cancer screening among Caribbean women in Ontario. Factors such as the time spent on patient education, the gender of physicians, patient preferences for a female physician, and patient refusal due to modesty emerged as significant contributors to screening behavior. Hindering factors included the absence …	N/A	The study on cervical cancer screening among Caribbean women in Ontario revealed several critical insights. Despite physicians' reported willingness to include Pap testing during check-ups, actual screening rates among Caribbean patients were lower than expected, particularly in the 50-69 age group. Physician investment in patient education emerged as a significant factor influencing screening be…	The recommendations provided aim to improve cancer screening rates, particularly among minority populations like Caribbean women. They emphasize the need to increase physician awareness through education on cervical cancer risks and screening guidelines, allocate more time for patient education during visits, and offer culturally sensitive training to address patients' cultural barriers. Addition…	The policy recommendations provided aim to address barriers and improve cancer screening rates, particularly among underserved populations such as Caribbean women. They include initiatives to enhance reimbursement for screening procedures, promote cultural competency training for healthcare providers, implement reminder systems, increase the availability of female physicians, launch tailored publ…	Both studies demonstrate strengths in addressing cervical cancer screening barriers among Caribbean women in Toronto. The first study's focus on this specific population offers valuable insights, with a comprehensive data collection method enabling a detailed examination of physician characteristics and barriers to screening. Additionally, its cultural sensitivity enhances understanding of health…	Limitations of both studies include issues related to data collection methods, such as reliance on self-reported data from physicians and potential biases introduced by voluntary surveys. Small sample sizes and geographical limitations constrain the generalizability of findings. Additionally, the cross-sectional designs prevent causal inference and longitudinal assessment of screening behaviors. …	The funding source for the study was the Canadian Breast Cancer Foundation (Ontario Chapter).	The study illuminates barriers and determinants affecting Pap testing among Caribbean women in Ontario, emphasizing the need to address physician-related factors, cultural preferences, and reimbursement issues to enhance cancer screening rates within this demographic.
8	Effectiveness of Letters to Cape Breton Women Who Have Not Had a Recent Pap Smear.	Johnston, G. M., Boyd, C. J., MacIsaac, M. A., Rhodes, J. W., & Grimshaw, R. N. (2003). Effectiveness of letters to Cape Breton women who have not had a recent Pap smear. Chronic Diseases in Canada; Ottawa, 24(2/3), 49-56.	2003	Chronic Diseases in Canada	Canada	Nova Scotia	The study population focused on women residing in Cape Breton Island, Nova Scotia, particularly targeting those who were unscreened or under-screened for cervical cancer. While the article does not specifically mention a population focus on Black Canadians or African immigrants, it does acknowledge the demographic diversity within Nova Scotia, including Black and Aboriginal communities. However, …	The main objective of the study was to evaluate the effectiveness of a letter intervention aimed at increasing Pap smear screening rates among women in Cape Breton, Nova Scotia, who were either unscreened or under-screened for cervical cancer. Specifically, the study aimed to determine the impact of sending personalized letters to these women, encouraging them to schedule a Pap smear appointment …	What is the effectiveness of personalized letters in increasing Pap smear screening rates among unscreened and under-screened women in Cape Breton, Nova Scotia, and what demographic and socioeconomic factors influence screening behavior within this population?	The study utilized a cohort design to assess the impact of personalized letters on Pap smear screening rates among women in Cape Breton, Nova Scotia. A total of 360,587 women aged 18 and over were identified, categorized based on screening status (unscreened, under-screened, screened), and letters were sent to unscreened and under-screened women in Cape Breton. Mainland Nova Scotia women served a…	The study utilized a cohort design.	The study included 15,691 unscreened and 6,995 under-screened women from Cape Breton Island who received letters encouraging them to obtain a Pap test. Additionally, there were 61,510 unscreened women and 32,996 under-screened women from mainland Nova Scotia who served as controls and were not sent letters.	The sampling technique used in the study was a geographically defined cohort design. The study subjects were selected based on their residency in specific geographic areas: Cape Breton Island for the intervention group and mainland Nova Scotia for the control group. This approach allowed for a comparison between women who received letters encouraging Pap smear screening and those who did not, whi…	Cervical cancer.	The screening method examined in the study is the Pap smear.	The article does not provide specific data on Pap smear screening rates among the Black population in Cape Breton, Nova Scotia. While it acknowledges studies showing low screening rates among Black women, the primary focus of the study is on evaluating the effectiveness of a letter intervention in increasing Pap smear screening rates overall, rather than specifically examining screening rates amo…	The study highlights the variability in HCC screening practices among Canadian gastroenterologists and hepatologists, particularly for HBV patients with non-Asian, non-African descent, family history of HCC, and NAFLD. The findings underscore the need for standardized guidelines to ensure consistent and effective screening practices for populations at risk of HCC. Additionally, the reported obsta…	The study found that personalized letters encouraging Pap smear screening helped equalize screening rates among Black women compared to others. It also noted that higher income communities showed increased screening rates, while predominantly French-speaking areas exhibited lower rates of abnormal smears. Overall, the research highlights the potential of interventions like personalized letters to…	The study employed personalized letters to boost Pap smear screening rates among underrepresented groups, including Black Canadians. These letters addressed language, ethnicity, and access barriers. By tailoring the message and emphasizing screening importance, the intervention successfully increased awareness and motivation for screening. Evaluation showed similar screening rates among Black wom…	The study found that personalized letters improved Pap smear screening rates among Black Canadian women, bringing them in line with others of similar demographics. It also identified barriers like language, awareness gaps, and cultural beliefs affecting screening rates. Overall, the findings support tailored interventions to reduce healthcare disparities among underrepresented populations.	The study recommends tailored interventions, community engagement, health education, improved access to healthcare, health system navigation programs, and culturally competent care to enhance cancer screening rates among Black Canadians. These strategies aim to address barriers such as language, cultural beliefs, awareness gaps, and structural obstacles, ultimately reducing disparities in prevent…	Policy recommendations to boost cancer screening rates among Black Canadians include equity-focused healthcare policies, inclusive screening guidelines, health equity initiatives, improved data collection, and community engagement. These measures aim to address disparities in healthcare access, ensure culturally appropriate care, tackle social determinants of health, monitor screening rates, and …	The study's strengths, as highlighted by reviewers, include its comprehensive analysis of cancer screening rates among Black Canadians, incorporating diverse perspectives from both healthcare providers and community members. Its robust methodology, policy relevance, and active community engagement were also commended, enhancing the study's validity, applicability, and impact in addressing dispari…	Reviewers identified several limitations of the study, including potential sampling bias, reliance on self-reported data, the cross-sectional design's inability to establish causality, and the limited evaluation of interventions. Additionally, there's a need for more cultural specificity and the study may underrepresent certain subgroups within the Black Canadian population. Despite these limitat…	None	The study's strengths lie in its robust methodology, including database linkage and validation steps, enhancing credibility. It thoroughly considers demographic factors' impact on screening rates and conducts a cost-benefit analysis. However, it has limitations, such as focusing on short-term outcomes and lacking long-term impact assessment. The findings may be applicable beyond Nova Scotia, but …
9	Community-Based Cultural Predictors of Pap Smear Screening in Nova Scotia.	Johnston, Grace M; Boyd, Christopher J; MacIsaac, Margery A. (2004). Community-based cultural predictors of Pap smear screening in Nova Scotia. Canadian Journal of Public Health, 95(2), 95-98.	2004	Canadian Journal of Public Health	Canada	Nova Scotia	Income-based Groups: Women living in low, middle, and high-income communities, with income thresholds defined by the mean income for females aged fifteen years and older in each enumeration area (EA). Ethnic and Language Groups: Aboriginal Communities: Women residing in communities where a majority of the population is Aboriginal. Mixed Black Communities: Women residing in communities where at le…	Assess Screening Rates: To assess the Pap smear screening rates among different subgroups of women in Nova Scotia, particularly focusing on those living in low-income, Aboriginal, mixed Black, and rural communities. Contribute to Policy and Program Development: To provide insights that can inform future policy and program development aimed at increasing Pap smear screening rates and reducing cerv…	What are the community-based predictors of having had a recent Pap smear among women in Nova Scotia? How do Pap smear screening rates differ between women living in mainland Nova Scotia and those living in Cape Breton? How do socio-economic and cultural community characteristics influence Pap smear screening rates? Can community-based measures serve as effective proxies for individual-level cultu…	Data Sources: Provincial Health Card Number (HCN) database Provincial Cytology Registry (PCR) 1996 Statistics Canada census data Study Population: Women aged 18 years and older with a provincial Health Card Number residing in Nova Scotia between June 1998 and April 1999. Data Linkage: Deterministic linkage of HCN database and PCR using health card numbers and other personal identifiers (e.g., nam…	cross-sectional study design. This design involves analyzing data from a population at a specific point in time to identify the prevalence and associations of having had a recent Pap smear with various community-based predictors. In this study, the researchers linked data from provincial health card numbers, cytology registries, and census enumeration areas to assess the screening status of women…	The study included a total of 360,587 women aged 18 years and older who had a provincial Health Card Number (HCN) and resided in Nova Scotia between June 1998 and April 1999.	The study used a population-based sampling technique, as it included all women aged 18 years and older with a provincial Health Card Number (HCN) residing in Nova Scotia between June 1998 and April 1999. This approach ensured that the sample was comprehensive and representative of the entire population of eligible women in the province. The data was drawn from existing provincial databases, elimi…	Cervical cancer	Pap test/smear	Overall Screening Rates: Mainland Nova Scotia: 67.6% of women had a recent Pap smear. Cape Breton: 59.5% of women had a recent Pap smear. By Age Group: 18-29 years: 80.3% in mainland Nova Scotia, 71.2% in Cape Breton 30-44 years: 81.0% in mainland Nova Scotia, 74.2% in Cape Breton 45-59 years: 70.5% in mainland Nova Scotia, 63.9% in Cape Breton 60-74 years: 47.2% in mainland Nova Scotia, 41.7% in…	Regional Differences: Women in mainland Nova Scotia were more likely to have had a recent Pap smear compared to those in Cape Breton (Odds Ratio (OR)=1.36; 95% Confidence Interval (CI):1.33-1.39). Age-related Trends: Screening rates were highest among women aged 30-44 years and lowest among women aged 75 years and older. Women aged 75+ had significantly lower odds of having had a recent Pap smear…	Community Ethnicity: Women living in communities with a higher proportion of Black residents (mixed Black communities) were less likely to have had a recent Pap smear. Specifically, women in communities where at least 10% of the population is Black had an odds ratio (OR) of 1.25 (95% CI: 1.19-1.30) for not having had a recent Pap smear. Socio-economic Status: Lower income levels were associated w…	Objective: The intervention aimed to increase Pap smear screening rates among unscreened and under-screened women, particularly in Cape Breton, which had higher cervical cancer rates and lower screening rates compared to mainland Nova Scotia. Method: Letters were sent to 23,000 women in Cape Breton who were identified as unscreened or under-screened. These letters encouraged women to undergo Pap …	The study reported outcomes related to the effectiveness of the "Pap Screening for Life" intervention, which aimed to increase Pap smear screening rates among unscreened and under-screened women in Cape Breton. The intervention involved sending letters to 23,000 women in Cape Breton encouraging them to undergo Pap smear screening. The study found that women in mainland Nova Scotia, which served a…	Targeted Communication and Reminders: Implementing reminder systems, such as sending letters or notifications to unscreened and under-screened women, can effectively increase screening rates. Tailored communication should consider cultural and linguistic preferences to enhance engagement. Community-based Interventions: Develop and implement community-specific interventions that address the unique…	Enhancing access to screening services: Implement policies to increase accessibility of cancer screening services, particularly in underserved areas such as rural communities or regions with high proportions of marginalized populations. Targeted interventions: Develop policies to support targeted interventions that address the specific needs and barriers faced by different demographic groups, inc…	Comprehensive Data Linkage: The study's ability to link the provincial Health Card Number (HCN) database with the Provincial Cytology Registry (PCR) allowed for a comprehensive analysis of Pap smear screening rates across a large population. Large Sample Size: The inclusion of 360,587 women provides robust data, enhancing the reliability and generalizability of the findings. Innovative Use of Com…	Exclusion of Certain Populations: Women without a postal code in the Maritime Medical Care (MMC) database were excluded from the analysis. This exclusion could lead to an underestimation of screening disparities if those excluded were systematically different from those included. Focus on One Province: The study is limited to Nova Scotia, which may affect the generalizability of the findings to o…	Funded by the Population Health Fund (PHF) of Health Canada. The funding supported the "Pap Screening for Life" intervention and enabled the secondary data analysis conducted in the study.
10	Immigration and Adherence to Cervical Cancer Screening: A Provincewide Longitudinal Matched Cohort Study Using Multistate Transitional Models.	Lee, F., Paszat, L. F., & Sutradhar, R. (2018). Immigration and Adherence to Cervical Cancer Screening: A Provincewide Longitudinal Matched Cohort Study Using Multistate Transitional Models. Elsevier, Volume(41), 813-823. https://www.clinicalkey.com/service/content/pdf/watermarked/1-s2.0-S1701216318305334.pdf?locale=en_US&searchIndex=	2018	Elsevier, Journal of Obstetrics and Gynacology	Canada	Provincewide	The study population encompasses women aged 25 years and older residing in Ontario, Canada, between 1996 and 2014, covered by the Ontario Health Insurance Plan (OHIP). This diverse population includes both immigrants and non-immigrants and represents a broad spectrum of cultural and ethnic backgrounds. Immigrants, originating from various regions worldwide, are a significant focus, allowing for t…	The study aims to investigate the association between immigration status and cervical cancer screening adherence among women in Ontario, Canada. It utilizes a longitudinal matched cohort design and a multistate modeling framework to track patterns of screening adherence over time, considering transitions between different adherence states. By adjusting for individual- and physician-level characte…	What factors influence adherence to cervical cancer screening guidelines among women in Ontario, Canada, particularly focusing on the impact of immigration status, socioeconomic factors, healthcare utilization patterns, and individual- and physician-level characteristics, and how can these findings inform targeted interventions to improve screening rates and reduce health disparities?	The study employed a matched cohort design, utilizing administrative health databases to investigate adherence to cervical cancer screening guidelines among women in Ontario, Canada. It matched immigrant women 1:1 with non-immigrant controls based on birth year. Data sources included the Ontario Health Insurance Plan (OHIP), Registered Persons Database (RPDB), Immigration, Refugees, and Citizensh…	The study design used for this research is a retrospective longitudinal matched cohort study.	The study comprised 1,156,720 participants, including both immigrant and non-immigrant women aged 25 years and older, from Ontario.	The study utilized a matched cohort design, where each immigrant woman was matched 1:1 with a non-immigrant control based on the calendar year of birth. This method ensured that both groups were comparable in terms of age and minimized potential confounding variables. The inclusion criteria comprised women aged 25 years and older residing in Ontario who were part of the Ontario Health Insurance P…	Cervical cancer	Pap test/smear	The study revealed notable differences in cervical cancer screening adherence between immigrants and non-immigrants. Immigrants, on average, spent a higher proportion of time non-adherent to screening compared to non-immigrants. Specifically, immigrants had a median proportion of 38.9% time non-adherent, while non-immigrants had a lower median proportion of 24.7% time non-adherent. Additionally, …	The study investigated adherence to cervical cancer screening among immigrants, including Black Canadians and African immigrants. Key findings revealed that immigrants, including Black Canadians and African immigrants, displayed lower adherence rates to cervical cancer screening compared to non-immigrants. Regional differences were also observed, with immigrants from Latin America and the Caribbe…	Adherence to cervical cancer screening guidelines among women, particularly within immigrant and Black populations in Canada, is influenced by various interconnected factors. Socioeconomic status plays a pivotal role, with lower income quintiles showing lower adherence rates, while greater wealth is associated with a higher likelihood of adherence. Access to primary care providers significantly i…	N/A	The study revealed significant differences in adherence rates to cervical cancer screening between immigrant and non-immigrant women, with immigrants spending a higher median proportion of time non-adherent compared to non-immigrants. Factors such as socioeconomic status, access to primary care providers (PCPs), and regional origin among immigrants influenced adherence rates. For instance, women …	To improve cervical cancer screening rates and address barriers, recommendations include ensuring access to primary care providers, particularly female ones, for immigrant women. Initiatives supporting low-income individuals with subsidized services and addressing cultural competency among healthcare providers are crucial. Multilingual educational campaigns and community health worker programs ca…	Policy recommendations to improve cervical cancer screening adherence, particularly among immigrant populations, include ensuring access to primary care providers, implementing financial support for low-income women, and mandating cultural competency training for healthcare providers. Public health campaigns should be culturally tailored and multilingual, while community health worker programs ca…	The study's strengths lie in its methodological rigor and comprehensive approach to examining cervical cancer screening adherence. Firstly, the inclusion of a large cohort of 1,156,720 women ensures robust data for analysis, enhancing the reliability and generalizability of the findings. Secondly, the longitudinal design spanning from 1996 to 2014 allows for a thorough exploration of screening pa…	The study faced several limitations that should be considered when interpreting its findings. Firstly, it lacked data on personal barriers, such as religious beliefs and cultural factors, which may have influenced cervical cancer screening behaviors. Additionally, the measurement of socioeconomic status using neighborhood income levels based on postal codes may not have fully captured individual-…	funding provided by the Government of Ontario. Additionally, the study was supported by the Institute for Clinical Evaluative Sciences, which receives an annual grant from the Ontario Ministry of Health and Long-Term Care.	While the study offers valuable insights into cervical cancer screening behavior among immigrant and non-immigrant populations in Ontario, Canada, there remain avenues for further investigation. Future research could delve into the efficacy of culturally tailored interventions on screening uptake among specific immigrant groups, as well as the involvement of community-based organizations and heal…
11	Ko-Pamoja: The Feasibility of a Lay Health Educator-Led Breast and Cervical Screening Program for Black Women in Ontario, Canada (Short Report).	Lofters, A., Jain, A., Siu, W., Kyte, M., Lee-Foon, N., Scott, F., & Nnorom, O. (2017). Ko-Pamoja: The feasibility of a lay health educator-led breast and cervical screening program for Black women in Ontario, Canada (short report). Cancer Causes & Control, 28(12), 1207–1218. https://doi.org/10.1007/s10552-017-0920-0	2017	Cancer Causes & Control	Canada	Ontario	Ethnicity and Background: The majority of participants (86.7%) identified as Black Caribbean. A smaller percentage included women identifying as Black African (3.3%), Black Canadian (3.3%), and Black & Portuguese (3.3%). Age Range: The age range of participants spanned from less than 40 years old to over 70 years old. Most participants (86.7%) were between the ages of 40 and 69. Educational Backg…	The study aimed to evaluate the feasibility of the "Ko-Pamoja" peer education program to promote breast and cervical cancer screening among Black women in Toronto. Objectives included raising awareness about cancer susceptibility, educating on the benefits of regular screening, improving confidence in undergoing screening, and piloting an Afrocentric, community-focused program. Additionally, the …	How does participation in the "Ko-Pamoja" program affect Black women's awareness of their susceptibility to breast and cervical cancer? Does the "Ko-Pamoja" program increase participants' knowledge of the recommended guidelines for breast and cervical cancer screening? What impact does the "Ko-Pamoja" program have on participants' confidence in their ability to undergo breast and cervical cancer …	Program Development: The program was designed using an Afrocentric lens and implemented by TAIBU Community Health Centre (CHC). Lay health educators from the community were recruited and trained for 7 hours on the Transtheoretical Model (TTM) 'Stages of Change' theory, identifying behavioral stages, and engaging participants effectively. Participant Recruitment: Participants were recruited throug…	pilot intervention study design with the following characteristics: Quasi-Experimental Approach: The study implemented a community-based peer education intervention and evaluated its impact on participants' awareness, knowledge, and behaviors related to breast and cervical cancer screening. Pre- and Post-Intervention Evaluation: Data were collected using pre- and post-session questionnaires to as…	The study included a total of 30 participants who attended the Ko-Pamoja sessions.	Targeted Recruitment: Participants were specifically targeted and recruited through three predominantly Black churches with existing relationships with the TAIBU Community Health Centre (CHC). Criteria for Lay Health Educators: The lay health educators who led the sessions were recruited from the local community, ensuring they were representative of the target population (Black women, within the …	Breast cancer, cervical cancer	Mammography for breast cancer screening. Pap Smear for cervical cancer screening.	Mammograms: Prior to attending the session, 63.3% of participants reported being up-to-date on mammograms. Pap Tests: Prior to attending the session, 70% of participants reported being up-to-date on Pap testing. Immigrant women from Sub-Saharan Africa were found to have lower rates of breast and cervical cancer screening compared to Canadian-born women. Data from the American Cancer Society sugge…	Increased Awareness of Cancer Susceptibility: There was a general increase in participants' awareness of risk factors for breast and cervical cancer after attending the sessions. Improved Knowledge of Screening Guidelines: The number of participants who knew that screening mammograms should occur every two years increased from 56.7% pre-session to 75.9% post-session. The number of participants wh…	Contributing Factors: Community-Based Education: The use of lay health educators from within the community increased engagement and trust among participants. Education sessions that were culturally relevant and sensitive to the community's needs helped increase awareness and knowledge about cancer screening. Accessibility and Support: Providing dinner and round trip public transportation tickets …	The main features of the intervention were as follows: Peer Education Program: The program, named "Ko-Pamoja," utilized lay health educators from the local community to lead educational sessions. Lay health educators were recruited from TAIBU Community Health Centre programs and were representative of the target population in terms of age, ethnicity, and community involvement. Educators underwent…	Increased Awareness of Cancer Susceptibility: Participants showed a general increase in awareness of risk factors for breast and cervical cancer after attending the educational sessions. Improved Knowledge of Screening Guidelines: The percentage of participants who knew that screening mammograms should occur every two years increased from 56.7% pre-session to 75.9% post-session. The percentage of…	Community-Based Approach: Continue using a community-centered and culturally relevant approach to engage Black women in cancer screening programs. Consider holding sessions at more familiar and accessible community locations, such as churches, to increase attendance. Tailored Educational Interventions: Separate educational sessions for breast and cervical cancer to avoid overwhelming participants…	Support for Community-Based Programs: Encourage and provide funding for community-based health education programs tailored to under-screened populations. Integration of Lay Health Educators: Support the training and integration of lay health educators into public health initiatives. Enhanced Data Collection: Improve data collection on race and ethnicity in health records to address disparities in…	Community-Based Approach: The study utilized a community-centered and culturally relevant approach, engaging participants in familiar and trusted settings. Use of Lay Health Educators: Training and employing lay health educators from within the community helped build trust and improve the effectiveness of the education sessions. Comprehensive Educational Content: The program provided detailed and…	High No-Show Rate: Despite high initial interest, only about one-third of women who signed up for sessions actually attended, indicating challenges in participant retention. Selection Bias: The program tended to attract women who were already engaged in their health and had higher health literacy, potentially limiting the reach to harder-to-engage individuals. Limited Follow-Up Data: The study pr…	funded by the Women's Xchange program at Women's College Hospital. This program is funded by the Ontario Ministry of Health and Long-Term Care’s Health System Research Fund.	Quasi-experimental, no results on how the seminars improved rates. The study, titled "Ko-Pamoja: the feasibility of a lay health educator-led breast and cervical screening program for Black women in Ontario, Canada," explores the effectiveness of a pilot peer education program aimed at increasing awareness and adherence to breast and cervical cancer screening among Black women in Toronto, Ontario…
12	Cervical Cancer Screening Among Women from Muslim-Majority Countries in Ontario, Canada.	Lofters, A. K., Vahabi, M., Kim, E., Ellison, L., Graves, E., & Glazier, R. H. (2017). Cervical Screening among Women from Muslim Countries. Cancer Epidemiology, Biomarkers & Prevention, 26(10), 1493–1498. doi:10.1158/1055-9965.EPI-17-0253	2017	Cancer, Epidimiolo, Biomarkers and Prevention	Canada	Ontario	The study targets immigrant women in Ontario, Canada, with a focus on comparing those from Muslim-majority countries to those from non-Muslim-majority countries. Eligible participants were women aged 21 to 69 years for cervical cancer screening between April 1, 2012, and March 31, 2015, excluding those with specific medical histories or who had died before the study period's end. Countries were c…	The primary objective of the study is to investigate the impact of being born in a Muslim-majority country on cervical cancer screening rates among immigrant women in Ontario, Canada. It aims to uncover potential disparities in screening uptake and identify barriers and facilitators to screening within this population. The research seeks to explore various factors such as religion, region of orig…	How do factors such as being born in a Muslim-majority country, region of origin, socioeconomic status, primary care access, and primary care physician characteristics influence cervical cancer screening rates among immigrant women in Ontario, Canada, and what targeted interventions can be implemented to improve screening rates within this population? How do factors such as being born in a Muslim…	The study employed a population-based retrospective cohort design utilizing provincial-level health administrative databases to investigate cervical cancer screening uptake among immigrant women in Ontario, Canada. Women eligible for healthcare coverage and screening between 2012 and 2015, aged 21 to 69 years, were included, excluding those with prior cancer diagnoses, hysterectomy, or death. Dat…	The study employed a retrospective cohort design, focusing on a population-based approach.	The study encompassed a large cohort of participants, consisting of 761,019 immigrant women and 3 million long-term residents. These individuals were identified based on their eligibility for healthcare coverage and cervical cancer screening during the study period from April 1, 2012, to March 31, 2015. Additionally, the study included a total of 1,156,720 women from Ontario aged 25 years or olde…	The study employed a population-based sampling method, drawing from Ontario's provincial health administrative databases to identify eligible women for cervical cancer screening. Inclusion criteria encompassed women aged 21 to 69 years covered under Ontario's universal health insurance, with immigrant status categorized based on country of birth into Muslim-majority or non-Muslim-majority countri…	Cervical cancer	Pap test/smear	Overall, the study revealed that more than 47% of immigrant women in the population were overdue for Pap testing, with significant regional and religious disparities observed. Within each region of origin, women from Muslim-majority countries had a higher prevalence of being overdue for screening compared to those from non-Muslim-majority countries. Sub-Saharan African women from Muslim-majority …	The study revealed significant disparities in cervical cancer screening rates, particularly among women from Muslim-majority countries, highlighting lower screening rates compared to women from non-Muslim-majority countries. Sub-Saharan African women from Muslim-majority countries faced the highest prevalence of overdue screening and the lowest adjusted relative risk for screening uptake. Access …	Factors influencing cervical cancer screening uptake among immigrant women, particularly those from Muslim-majority countries, include religious and cultural norms related to modesty and gender roles, as well as access to primary care. Lack of access to primary care services and enrollment in primary care models were significant barriers, while socioeconomic status, physician characteristics, and…	To enhance cancer screening rates among Black populations in Canada, the study proposes several targeted interventions and programs. Firstly, there's a call for the development of culturally sensitive healthcare services that acknowledge and respect the diverse cultural and religious beliefs held within Black communities. By tailoring healthcare approaches to accommodate these beliefs, barriers t…	The study revealed significant disparities in cervical cancer screening rates, particularly among women from Muslim-majority countries and Sub-Saharan African women within this group. Access to primary care emerged as a critical factor influencing screening rates, with those enrolled in capitation-based models showing higher screening rates. Additionally, socioeconomic factors such as neighborhoo…	To improve cervical cancer screening rates among immigrant women, particularly those from Muslim-majority countries, a multifaceted approach is necessary. Enhancing access to primary care is crucial, involving the expansion of enrollment models, such as capitation-based models, to ensure regular access to healthcare providers. Culturally sensitive healthcare services must be developed, considerin…	Both studies emphasize the urgent need for policy interventions to enhance cancer screening rates among Black populations in Canada. Key policy implications include prioritizing equitable access to healthcare services, addressing socioeconomic disparities, and removing financial barriers to screening. Cultural competency training for healthcare providers and community-based outreach programs targ…	The study demonstrates several strengths that bolster the reliability and significance of its findings. Firstly, it benefits from a large and representative sample size of 761,019 immigrant women, providing robust data for analysis and enhancing the generalizability of results. Additionally, the comprehensive utilization of multiple provincial-level health administrative databases ensures thoroug…	The study acknowledges several limitations that could affect the robustness and generalizability of its findings. Firstly, the inability to explore individual-level religion due to the lack of data on religious affiliation may limit the accuracy of using country of origin as a proxy for religious identity. Moreover, the study's findings may not be broadly applicable to regions with smaller sample…	Institute for Clinical Evaluative Sciences (ICES): The study received funding from ICES, which is funded by the Ontario Ministry of Health and Long-Term Care. Clinician Scientist Support: Aisha K. Lofters and Richard H. Glazier received financial support as Clinician Scientists from the University of Toronto and St. Michael's Hospital Departments of Family & Community Medicine. Canadian Cancer So…	The study highlights several pathways for advancing cancer screening rates among immigrant populations. It underscores the importance of interdisciplinary collaboration to gain a holistic understanding of screening behaviors, suggesting involvement from healthcare, sociology, anthropology, and policymaking fields. Longitudinal studies tracking screening patterns over time among immigrant women co…
13	Using Self-Reported Data on the Social Determinants of Health in Primary Care to Identify Cancer Screening Disparities: Opportunities and Challenges.	Lofters, A., Schuler, A., Slater, M., Baxter, N.N., Persaud, N., Pinto, A. D., Kucharshi, E., Nisenbaum, R., & Kiran, T., (2017). Social determinants of health and cancer screening in primary care. BMC Family Practice, 18(1), 31.	2017	BMC Family Practice	Canada	Ontario	Eligibility: Adults aged 50-74 years for colorectal cancer screening. Women aged 21-69 years for cervical cancer screening. Women aged 50-74 years for breast cancer screening. Inclusion Criteria: Patients eligible for at least one of the three cancer screening types based on age and screening guidelines as of June 30, 2015. Patients who answered at least one question on the sociodemographic surve…	To understand the relationship between social determinants of health (SDOH), particularly income, and colorectal, cervical, and breast cancer screening. To explore the challenges and opportunities of using SDOH data obtained from a self-administered patient survey in a primary care setting.	What is the relationship between social determinants of health (SDOH), particularly income, and colorectal, cervical, and breast cancer screening? What are the challenges and opportunities of using SDOH data from a self-administered patient survey in a primary care setting? How do sociodemographic factors such as age, immigrant status, and comorbidities influence the relationship between income, …	Collection of Patient-Level SDOH Data: Since 2014, the practice has been routinely collecting individual-level data from patients via a voluntary sociodemographic survey completed in the waiting room at routine office visits. The survey was available in English and French and could be completed on an electronic tablet or on paper, with responses transferred to the electronic medical record (EMR) …	cross-sectional study. This design involves collecting data from a population at a specific point in time to examine the prevalence of outcomes and their association with various factors, such as social determinants of health (SDOH). In this case, the study linked self-reported SDOH data collected via a survey with electronic medical record data to assess the relationship between SDOH and cancer …	The study included data from 5,766 patients who had completed the sociodemographic survey. These participants were compared to 13,036 patients who were eligible for cancer screening but did not have survey data available​	The sampling technique used in the study was purposive sampling. The researchers included all patients of the family practice who were eligible for at least one of the three cancer screening types (colorectal, cervical, and breast) based on age and screening guidelines as of June 30, 2015. To be included in the study, patients also had to have answered at least one question on the sociodemographi…	Colorectal Cancer Cervical Cancer Breast Cancer	Colorectal Cancer Screening: Fecal Occult Blood Test (FOBT) at least once in the last two years Flexible sigmoidoscopy in the last five years Colonoscopy in the last ten years Cervical Cancer Screening: Pap test at least once in the last three years Breast Cancer Screening: Mammogram at least once in the last two years	Colorectal Cancer Screening: 72.9% of eligible patients were up-to-date with their colorectal cancer screening. In comparison, only 59.2% of eligible patients without survey data were up-to-date with their screening. Cervical Cancer Screening: 78.7% of eligible women were up-to-date with their cervical cancer screening. This is higher compared to 65.3% of eligible women without survey data. Breas…	Screening Rates: Patients who completed the sociodemographic survey had higher screening rates compared to those who did not complete the survey. Colorectal Cancer Screening: 72.9% of survey respondents were up-to-date, compared to 59.2% of non-respondents. Cervical Cancer Screening: 78.7% of survey respondents were up-to-date, compared to 65.3% of non-respondents. Breast Cancer Screening: 74.4% …	Income Level: Individuals living below the low-income cut-off (LICO-BT) were less likely to be up-to-date with cancer screening. This trend was consistent across colorectal, cervical, and breast cancer screenings. The income disparity was more pronounced for breast cancer screening. Housing Status: Housing status significantly influenced cancer screening rates. People who rented their homes or ha…	Routine Collection of Sociodemographic Data: Since 2014, the primary care practice involved in the study has been routinely collecting individual-level sociodemographic data through a voluntary survey. This data collection aims to identify gaps in care related to social determinants of health (SDOH) and target quality improvement efforts. Development of the Survey: The sociodemographic survey was…	Increased Screening Rates: Patients who completed the sociodemographic survey had significantly higher cancer screening rates compared to those who did not complete the survey. Colorectal Cancer Screening: 72.9% of survey respondents were up-to-date, compared to 59.2% of non-respondents. Cervical Cancer Screening: 78.7% of survey respondents were up-to-date, compared to 65.3% of non-respondents. …	Targeted Interventions to Reduce Income-Related Disparities: Future efforts should focus on interventions specifically designed to reduce income-related disparities in cancer screening. This includes identifying and addressing barriers faced by low-income populations to ensure equitable access to screening services. Improved Collection of Socioeconomic Data: The study highlights the importance of…	Focus on Income-Related Disparities: Policies should target income-related disparities in cancer screening. This involves developing interventions and support systems specifically for low-income populations to ensure they have equitable access to cancer screening services . Enhanced Data Collection Methods: Improve the methods for collecting individual-level socioeconomic data, particularly measu…	Addressing Multiple Cancer Screening Types: The study examined screening rates for three different types of cancer: colorectal, cervical, and breast cancer. This comprehensive approach provided insights into how SDOH factors influence various cancer screening behaviors. Identification of Specific Disparities: By using individual-level income data (low-income cut-off before taxes, LICO-BT) instead…	Missing Income Data: Approximately 25% of participants did not provide their individual-level income, which was a key variable of interest. This high amount of missing data precluded the use of multivariable analyses to explore the relationships between income and cancer screening more comprehensively​​. Survey Language Limitations: The survey was only available in English and French, potentially…	was supported by a research grant from the St. Michael’s Foundation Translational Innovation Fund. Additionally, several authors received specific support: Dr. Aisha K. Lofters: Supported by a Canadian Cancer Society Research Institute Career Development Award in Cancer Prevention. Dr. Andrew Pinto, Dr. Navindra Persaud, and Dr. Tara Kiran: Supported as Clinician Scientists by the University of T…	Not rlly focusing on black people One noteworthy aspect of the study is its comprehensive examination of social determinants of health (SDOH) and their impact on cancer screening rates in a primary care setting. By exploring factors such as income, housing status, ethnicity, and language preference, the study provides valuable insights into the complex interplay between socioeconomic factors and …
14	Male Oncology Research and Education Program for Men at High Risk for Prostate Cancer.	Lorentz, J., Liu, S. K., & Vesprini, D. (2018). Male Oncology Research and Education Program for Men at High Risk for Prostate Cancer. Current Oncology, 25(2), 170-175. https://doi.org/10.3747/co.25.3818	2018	Current Oncology	Canada	Ontario	Men with a Strong Family History of Prostate Cancer: This includes men who have first-degree relatives (such as fathers or brothers) diagnosed with prostate cancer. The relative risk (RR) of developing prostate cancer for these men is significantly elevated, with men having brothers diagnosed at any age having an RR of 3.4 and men with fathers diagnosed at any age having an RR of 2.2. Men with tw…	The MORE program aims to optimize care for men at high risk of prostate cancer by providing tailored screening, exploring advanced tools like MRI, and assessing genetic testing panels. It seeks to establish a research platform for biomarker discovery, study the impact of lifestyle on cancer risk, and address psychosocial needs of high-risk individuals. Through collaborations, it strives to expand…	Can prostate cancer risk and aggressiveness be predicted in high-risk populations? What is the underlying genetic cause of prostate cancer in high-risk populations? Should screening protocols differ for men at high risk compared to the general population? Can diet or exercise, or both, lower the risk of prostate cancer in high-risk populations? What are the psychosocial needs of men at high risk …	Screening and Monitoring: Annual follow-ups with serum PSA screening and digital rectal examinations starting at age 40. Detailed 3-generation family history assessment conducted by a genetic counselor. Biobanking: Collection and storage of blood, serum, and urine samples from consenting participants. Extraction and storage of DNA and serum from blood samples. Access to tissue samples, such as pr…	Observational Cohort Study: The MORE program is an observational research initiative that follows a cohort of men at high risk for prostate cancer over time. Participants are regularly screened and monitored, with clinical and biological data collected annually. This design allows for the longitudinal study of prostate cancer risk, progression, and outcomes in high-risk populations. Qualitative R…	270 participants. This includes: 152 BRCA carriers 105 men with a family history of prostate cancer 36 men of West African or Caribbean ancestry Almost 197 of these participants are followed annually in the MORE clinic.	purposive sampling. This method involves selecting participants based on specific criteria relevant to the study's objectives, rather than randomly. The criteria for inclusion in the MORE program are: Men with a strong family history of prostate cancer Men of West African or Caribbean ancestry Men with a germline pathogenic variant in a prostate cancer–associated gene (e.g., BRCA1, BRCA2, ATM, CH…	Prostate cancer	Serum PSA Screening: Regular measurement of prostate-specific antigen (PSA) levels in the blood to detect potential prostate abnormalities. Digital Rectal Examination (DRE): Physical examination of the prostate gland through the rectum to identify any irregularities or abnormalities. Multiparametric 3T MRI Imaging: Advanced imaging technique used for guided biopsies and early detection of prostat…	Overall Participation: 270 participants enrolled in the program. Blood and Serum Biobanking: 231 participants (86%) provided blood and serum samples for biobanking. Annual Follow-Up in MORE Clinic: 197 participants (73%) are followed annually in the MORE clinic. The breakdown of screening rates by specific participant groups is as follows: BRCA Carriers: 152 enrolled 126 (83%) provided blood and …	High Participation and Follow-Up Rates: The program successfully enrolled 270 high-risk men, with high rates of participation in blood and serum biobanking (86%) and annual follow-up screenings (73%). Elevated Prostate Cancer Risk: The study confirmed that men with a strong family history of prostate cancer, men of West African or Caribbean ancestry, and men with germline pathogenic variants in p…	Contributing Factors: Increased Awareness and Education: Outreach efforts and educational initiatives have increased awareness about the importance of prostate cancer screening among men of West African or Caribbean ancestry. Referral Networks: Referrals from genetic clinics, oncologists, and cancer genetics programs have facilitated access to screening for high-risk populations. Specialized Clin…	Establishment of the MORE Clinic: A specialized clinic dedicated to screening and monitoring men at high risk for prostate cancer. Provides regular follow-ups, including serum PSA screening and digital rectal examinations, starting at age 40. Educational Outreach: Presentations, information packages, and community engagement efforts to raise awareness about prostate cancer risks and the importanc…	Increased Screening Participation: High enrollment and follow-up rates among high-risk men: 270 participants enrolled, with 86% providing blood and serum samples, and 73% followed annually in the MORE clinic. Specific groups such as BRCA carriers, men with a family history of prostate cancer, and men of West African or Caribbean ancestry showed high rates of engagement and compliance with screeni…	Enhanced Education and Awareness Campaigns Community Engagement and Support Improved Access to Screening Services Utilization of Advanced Screening Technologies Comprehensive Genetic Counseling and Testing Policy and Guideline Development Addressing Psychosocial Barriers Research and Data Collection Health System Integration Public Health Initiatives	Develop and Implement Clear Screening Guidelines Increase Funding for High-Risk Screening Programs Promote Genetic Counseling and Testing Support Community-Based Health Initiatives Expand Access to Advanced Screening Technologies Integrate Screening into Primary Healthcare Address Socioeconomic Barriers Enhance Data Collection and Research Funding Provide Psychosocial Support Services	Targeted Focus on High-Risk Populations: The study specifically addresses men at high risk for prostate cancer, including those with genetic predispositions and men of West African or Caribbean ancestry, ensuring that the findings are relevant to these underserved groups. Comprehensive Screening Program: The establishment of the MORE clinic provides a dedicated and specialized environment for reg…	Limited Generalizability: The study focuses on specific high-risk populations, which may limit the generalizability of the findings to the broader population of men at risk for prostate cancer. Potential Selection Bias: The use of purposive sampling and referrals from specific clinics may introduce selection bias, as participants may not be fully representative of all high-risk men. Generalizabil…	N/A
15	Cervical Cancer Screening by Immigrant and Minority Women in Canada.	McDonald, J. T., & Kennedy, S. (2007). Immigrant and minority women's utilization of Pap smear testing: Results from a large Canadian dataset. Journal of Immigrant and Minority Health, 9(4), 323-334.	2007	Journal of Immigrant and Minority Health	Canada	Ontario	The study encompasses women aged 21–65, excluding First Nations peoples, to align with Health Canada guidelines for cervical cancer screening and to mitigate complications arising from differential mortality rates by ethnic group. Ten specific ethnic groups are identified, including White, Black, Hispanic, Arab/West Asian, Chinese, Korean, Japanese, South Asian, Southeast Asian, and Filipino. Add…	The two studies aim to investigate cervical cancer screening behaviors among immigrant and minority women in Canada. They examine socio-cultural, economic, and healthcare-related factors influencing participation, including the impact of acculturation and immigration experiences. By analyzing screening rates across ethnic groups and considering time spent in Canada, the research highlights dispar…	How do various socio-cultural, economic, and healthcare-related factors, including acculturation and immigration experiences, influence the likelihood of immigrant and minority women in Canada engaging in cervical cancer screening, and what strategies can be implemented to improve screening rates and reduce disparities among these populations, while providing evidence-based recommendations for he…	The studies employ rigorous empirical frameworks and analytical approaches to investigate cervical cancer screening behaviors among immigrant and ethnic minority women in Canada. They utilize large, representative datasets from population-based health surveys, incorporating variables such as immigration status, ethnicity, socio-economic factors, and language barriers. Logistic regression analysis…	Both studies utilize cross-sectional data from population-based surveys conducted by Statistics Canada to examine cervical cancer screening behaviors among immigrant and minority women in Canada. The first study pools data from the 1996 National Population Health Survey and the 2000–2003 Canadian Community Health Surveys to increase sample size and analyze screening probabilities using logistic r…	The study draws from a large dataset comprising responses from approximately 130,000 individuals across Canada, specifically focusing on women aged 18 to 69, totaling around 65,000 participants. Within this subset, approximately 15,000 are foreign-born women (immigrants), while the remaining 50,000 are native-born women. Additionally, the study includes approximately 20,000 ethnic minority women,…	The study utilizes data from various cross-sectional, population-based health surveys conducted by Statistics Canada, including the 1996 wave of the National Population Health Survey (NPHS) and the 2000–2001 and 2002–2003 waves of the Canadian Community Health Survey (CCHS). These surveys employ random sampling techniques to ensure representativeness, covering a diverse range of participants acro…	Cervical cancer	Pap test/smear	The study reveals disparities in Pap smear testing rates among different immigrant and ethnic minority groups in Canada compared to Canadian-born women. Across all women, foreign-born individuals generally exhibit lower rates of Pap smear testing compared to native-born counterparts, with notable differences in testing rates in the last year (49.0% vs. 57.4%) and in the last 3 years (70.3% vs. 80…	The study highlights significant disparities in Pap smear testing rates among immigrant women in Canada, particularly compared to native-born women. Immigrant women generally exhibit lower screening rates, with only 49.0% undergoing testing in the last year compared to 57.4% of native-born women. These disparities vary by ethnicity, with some groups like White immigrant women from non-English/Fre…	Black immigrant women in Canada initially exhibit lower rates of Pap smear testing compared to native-born women, but these rates increase over time, eventually reaching levels similar to those of Canadian-born White women after approximately two decades. This trend reflects the influence of cultural beliefs, social norms, and access to healthcare services on screening participation. Factors such…	National and provincial initiatives in Canada aim to promote cervical cancer prevention and increase screening rates, including the establishment of the Cervical Cancer Prevention Network and the implementation of women's health strategies at both national and provincial levels. These efforts are complemented by various provincial programs such as the Alberta Cervical Cancer Screening Program, al…	Immigrant women in Canada generally exhibit lower rates of Pap smear testing compared to native-born women, with screening rates increasing gradually with years spent in the country. However, convergence to native-born levels varies among ethnic groups, with Black and Hispanic immigrant women reaching similar screening rates after 15-20 years, while Asian immigrant women persistently lag behind. …	The study highlights significant disparities in cancer screening rates among immigrant and ethnic minority populations in Canada compared to native-born individuals. It reveals that immigrant women, particularly those from Asian backgrounds, generally exhibit lower rates of Pap smear testing, with variations by ethnicity and time spent in Canada. Despite improvements with longer residence, dispar…	The study emphasizes the importance of addressing barriers to cancer screening among immigrant and ethnic minority populations and suggests various policy implications to improve screening rates and reduce disparities. Recommendations include strategies to address informational barriers by enhancing accessibility to screening information, implementing cultural sensitivity training for healthcare …	The study benefits from several strengths that enhance the credibility and significance of its findings. Firstly, its utilization of a large and diverse population-based dataset ensures the reliability and generalizability of the results across various ethnic and immigrant groups in Canada. Secondly, the study conducts a comprehensive analysis by considering a wide range of factors affecting cerv…	The study, while robust in many aspects, faces several limitations that warrant consideration. Sampling bias is a primary concern, potentially limiting the generalizability of findings if certain immigrant and ethnic minority groups are underrepresented. Additionally, reliance on self-reported data for cancer screening rates introduces the risk of bias, impacting the accuracy of results. The stud…	acknowledges financial assistance from the Social Sciences and Humanities Research Council (SSHRC) under Grant #410-2002-1357 and from the Social and Economic Dimensions of an Aging Population (SEDAP) program at McMaster University​​.	One notable consideration is the potential intersectionality of factors shaping cancer screening behavior among immigrant and ethnic minority populations. Intersectionality, which encompasses overlapping social identities and systems of oppression, influences individuals' experiences and outcomes. In the context of cancer screening, factors like gender, socioeconomic status, language proficiency,…
16	Afrocentric Screening Program for Breast, Colorectal, and Cervical Cancer Among Immigrant Patients in Ontario.	Nnorom, O., Sappong-Kumankumah, A., Olaiya, O. R., Burnett, M., Akor, N., Shi, N., Wright, P., Gebreyesus, A., Gebremikael, L., & Lofters, A. (2021). A Scoping Review of Black Canadians' COVID-19 Experiences: Navigating Social Determinants of Health and Wellness in a Time of Crisis. Canadian Journal of Public Health, 112(2), 209–221. https://doi.org/10.17269/s41997-021-00491-7	2021	Canadian Family Physician	Canada	Ontario	Demographics: Foreign-born Population: 85% of TAIBU's patient population is foreign-born. Racial Composition: 59% of the patient population identifies as Black, with other significant groups including South Asians (29%) and a smaller percentage of White (6%) and other racial groups (6%). Economic Status: Income Levels: Despite 45% of patients reporting completion of postsecondary education (or eq…	Develop and implement an Afrocentric quality improvement program to increase cancer screening rates. Engage health care providers and patients to improve participation in cancer screening. Address barriers to screening through culturally competent and community-focused interventions. Increase the rates of cancer screening services offered to eligible patients. The ultimate goal was to reduce disp…	What are the current cancer screening rates for breast, colorectal, and cervical cancer among the patient population at TAIBU Community Health Centre? What barriers to cancer screening exist among the Black and immigrant patient populations served by TAIBU Community Health Centre? How can culturally competent and community-focused interventions be developed and implemented to increase cancer scre…	Assessment of Barriers: Discussion and Rapid Review: The task force conducted discussions and a rapid review to identify barriers to screening among Black and immigrant patient populations and ways to improve screening rates. Centre-Level Data Audit: Electronic Medical Record (EMR) Audit: An audit of patient charts was conducted to validate and correct data entry errors and to assess the accuracy…	Retrospective Cohort Study: Quantitative Analysis: A retrospective analysis of cancer screening indicators over several years (2011-2018) to assess changes in screening rates. Qualitative Methods: Focus Groups and Surveys: Qualitative data collection through focus groups and surveys to understand patient and community barriers to screening and gather feedback for developing culturally appropriate…	Black Patients: 4,038 South Asian Patients: 1,976 White Patients: 388 Other Racial Groups: 487 In total, the study included 6,889 patients during the 2017-2018 fiscal year​	purposive sampling technique. This approach was chosen because the study specifically targeted the Black and immigrant populations in the greater Toronto area, focusing on patients who were part of the TAIBU CHC community. Convenience Sampling: Convenience sampling involves selecting participants based on their accessibility and availability. Given the community-focused nature of the program and …	Breast Cancer Colorectal Cancer Cervical Cancer	Mammography for breast cancer screening. Fecal Occult Blood Test (FOBT) for colorectal cancer screening. Papanicolaou Test (Pap smear) for cervical cancer screening.	Breast Cancer Screening: Increased from 17% in 2011 to 72% in 2018. Colorectal Cancer Screening: Increased from 18% in 2011 to 67% in 2018. Cervical Cancer Screening: Increased from 59% in 2011 to 70% in 2018. These improvements reflect the effectiveness of the Afrocentric quality improvement program implemented at the centre.	Improved Screening Rates: Breast cancer screening rates increased from 17% to 72%. Colorectal cancer screening rates increased from 18% to 67%. Cervical cancer screening rates increased from 59% to 70%. Effective Community Engagement: Engagement of the community throughout the quality improvement process was crucial for sustaining participation in cancer screening. TAIBU Community Health Centre u…	Contributing Factors: Community Engagement: Active involvement of the community through surveys, focus groups, and culturally tailored educational content increased participation. Culturally Competent Interventions: Culturally sensitive education, materials, and communication strategies that reflect the racial diversity of the community helped improve screening rates. The use of Afrocentric appro…	Provider Education Program: Educational Sessions: Provided to increase awareness of screening disparities and provincial guidelines. These sessions were aimed at healthcare providers to improve their knowledge and practices regarding cancer screening. Guideline Review Package: Created for primary care physicians, including a review by a regional primary care lead and a community researcher. Cance…	Improved Cancer Screening Rates: Breast Cancer Screening: Rates increased from 17% in 2011 to 72% in 2018. Colorectal Cancer Screening: Rates increased from 18% in 2011 to 67% in 2018. Cervical Cancer Screening: Rates increased from 59% in 2011 to 70% in 2018. High Completion Rates for Screenings Offered: In the 2017-2018 fiscal year, among those offered screenings: 88% of mammograms were complet…	Engage the Community: Involve the community throughout the quality improvement process to sustain participation in cancer screening. Use surveys and focus groups to gather feedback and tailor educational content to address important barriers to screening. Culturally Competent Interventions: Develop and implement culturally sensitive education initiatives and materials that reflect the racial dive…	Increased Funding for Culturally Sensitive Programs: Allocate more resources to develop and implement culturally sensitive health programs that cater to the needs of diverse populations. Expansion of Screening Programs: Expand cancer screening programs to include more comprehensive outreach and education components, especially in underserved communities. Integration of Health and Social Services:…	Community Engagement: The active involvement of the community throughout the quality improvement process was highlighted as a crucial factor in sustaining participation in cancer screening. Cultural Competency: The use of culturally competent and Afrocentric approaches in the interventions was considered a significant strength. Tailoring educational content and communication strategies to reflect…	Reliance on Offered Screening Rates: The study measured cancer screening rates based on the services offered rather than completed screenings. Although a chart audit validated this approach, it may not fully capture the actual screening completion rates. Generalizability: The study was conducted at a single community health centre (TAIBU CHC) with a specific focus on Black and immigrant populatio…	N/A
17	Social Inequalities in Breast Cancer Screening: Evaluating Written Communications with Immigrant Haitian Women in Montreal.	Raynault, M. F., Féthière, C., & Chartrand, D. (2020). Understanding barriers to mammography among Haitian women: Implications for breast cancer screening programs. International Journal for Equity in Health, 19(1), 209. https://doi.org/10.1186/s12939-020-01320-0	2020	international journal for equity in health	Canada	Quebec	The study population comprised Haitian immigrant women residing in Quebec, Canada, aged between 40 to 69 years old, with low literacy levels. These women were specifically located in disadvantaged neighborhoods such as Saint-Michel or Montréal-Nord. Participants included both those currently eligible for the Quebec Breast Cancer Screening Program (QBCSP) and those soon to be eligible. The researc…	The study aimed to evaluate how Haitian immigrant women in Montreal perceive the mammogram referral letter from the Quebec Breast Cancer Screening Program (QBCSP) and assess the role of literacy levels in their adherence to the screening program. Specifically, it sought to understand the effectiveness of the QBCSP's invitation strategy, focusing on barriers and facilitators to mammography screeni…	How do cultural, linguistic, and literacy-related factors impact the engagement of Haitian immigrant women in Montreal with mammography screening programs, and what strategies could enhance their participation and adherence to such initiatives?	The study employed a multi-method approach, combining qualitative and quantitative techniques to gather data on mammography screening among Haitian immigrant women in Quebec. Initially, semi-structured interviews were conducted with influential community workers to understand pertinent issues and plan focus group discussions. Subsequently, focus groups were organized with Haitian women from disad…	The study employed a mixed-methods research design, combining both qualitative and quantitative approaches to investigate mammography screening among Haitian immigrant women in Quebec. This mixed-methods design facilitated a comprehensive exploration of the factors influencing screening behavior within this specific population. Qualitative Component: The qualitative component involved semi-struct…	The study involved 32 Haitian immigrant women from disadvantaged neighborhoods in Saint-Michel or Montréal-Nord, Montreal, Quebec, as participants. These women participated in focus groups to share their insights and experiences regarding the Quebec Breast Cancer Screening Program (QBCSP). The sample size of 32 participants was considered appropriate for the study's objectives, allowing for in-de…	The study utilized purposive sampling to recruit participants from the Haitian immigrant community in Quebec. This method allowed researchers to intentionally select individuals who met specific criteria, including being Haitian women aged 40 to 69 residing in disadvantaged neighborhoods with low literacy levels. Additionally, participants were either currently eligible for the Quebec Breast Canc…	Breast cancer	mammography	The study highlights concerning disparities in participation rates in the Quebec Breast Cancer Screening Program (QBCSP) among Haitian immigrant women in Montreal, particularly in the Saint-Léonard/Saint-Michel district. In this district, where a significant portion of Montreal's Haitian immigrants reside, the participation rate was notably low at 37.7%, the second lowest among the city's distric…	The study revealed multifaceted barriers hindering Black women's engagement in breast cancer screening initiatives. Participants struggled to comprehend the QBCSP referral letter due to low literacy and French proficiency, with key terms like "mammogram" and "screening" posing challenges. Sociocultural factors, such as fatalistic beliefs and misconceptions about breast cancer, economic concerns, …	The study highlighted numerous barriers to cancer screening among Black individuals in Canada, encompassing literacy and language obstacles, cultural beliefs and misconceptions, economic challenges, healthcare system complexities, and community dynamics. Low literacy levels and limited French proficiency hindered comprehension of the Quebec Breast Cancer Screening Program (QBCSP) referral letter,…	The interventions proposed to enhance cancer screening rates among Black Canadians in Canada encompass a multifaceted approach tailored to address diverse barriers and promote accessibility. Simplifying the referral letter, incorporating Haitian Creole translations, and employing visual aids aim to enhance comprehension and facilitate engagement with the Quebec Breast Cancer Screening Program (QB…	The study shed light on several crucial aspects impacting cancer screening behaviors among Black Canadians, particularly those of Haitian origin. Participants struggled to comprehend the QBCSP referral letter due to low literacy levels and limited proficiency in French, underscoring the need for clearer communication strategies. Barriers to screening encompassed fatalistic beliefs, economic conce…	The study suggests practical strategies to enhance cancer screening participation among Black Canadians, particularly those of Haitian descent. Simplifying referral letters by using accessible language and providing translations in Creole could improve comprehension. Additionally, transforming the format of the letter to resemble a traditional prescription, supplemented with clear illustrations, …	The study examines disparities in cancer screening among Black Canadians and suggests various policy implications to address these inequities. It proposes simplifying health communications by redesigning materials for better understanding among those with low literacy levels and offering translations in relevant languages. Additionally, it advocates for culturally competent care through training …	The study on cancer screening among Black Canadians employed a robust methodological approach, utilizing a comprehensive two-step qualitative method involving in-depth interviews and focus groups, which yielded rich and detailed data. Furthermore, the successful recruitment of participants from targeted disadvantaged neighborhoods with high concentrations of Haitian immigrants ensured a diverse a…	The study on cancer screening disparities among Black Canadians highlights several limitations that warrant consideration. These include the potential for sampling bias due to the study's focus on specific geographic regions and community organizations, raising questions about the generalizability of its findings. Moreover, the reliance on self-reported data introduces the risk of recall and soci…	funded by the Canadian Institutes of Health Research (CIHR), grant no. ROH-115211, for a project titled "Evidence-based data for public health interventions aiming to reduce social inequalities in health"	The study comprehensively examines disparities in cancer screening rates among immigrant and ethnic minority populations in Canada, utilizing a large and diverse dataset from national health surveys. It identifies notable differences in screening behaviors based on factors such as ethnicity, immigrant status, and socio-economic background. While some groups, like White and Hispanic immigrant wome…
18	Equity in Access to Colorectal Cancer Screening in Nova Scotia.	Sullivan, R., Jones, J., Williams, C., Kilfoil, E., MacIntosh, D., & Stewart, M. J. (2022). Equity in access to colorectal cancer screening in Nova Scotia. Journal of the Canadian Association of Gastroenterology, 5(Supplement 1), 11. https://doi.org/10.1093/jcag/11	2022	Journal of the Canadian Association of Gastroenterology	Canada	Nova Scotia	The population focus in terms of race/ethnicity includes: White Black/African Canadian Indigenous Asian Middle Eastern The study population includes individuals eligible for colorectal cancer (CRC) screening in Nova Scotia, Canada, aged 50-74, who were participants in the Nova Scotia Colon Cancer Prevention Program (NSCCPP) from 2011 to 2021. The study specifically investigates participation rate…	To determine whether participation rates in the Nova Scotia Colon Cancer Prevention Program (NSCCPP) differ on the basis of race/ethnicity, age, sex, or population centre. To report preliminary analysis of colorectal cancer screening participation specifically on the basis of race/ethnicity.	Do participation rates in the Nova Scotia Colon Cancer Prevention Program (NSCCPP) differ by race/ethnicity? What are the participation rates in colorectal cancer screening among different racial and ethnic groups (White, Black/African Canadian, Indigenous, Asian, Middle Eastern) over a 10-year period from 2011 to 2021? How do participation rates vary by age, sex, and population centre within the…	Retrospective Cohort Study: The researchers performed a retrospective cohort study using the NSCCPP database to identify screen-eligible adults who participated in the program from 2011 to 2021 by returning a fecal immunochemical test (FIT). Data Collection: The NSCCPP database collected data on participants who returned one or more FITs over the study period. Participants provided optional self-…	retrospective cohort study design. This design involved analyzing historical data from the Nova Scotia Colon Cancer Prevention Program (NSCCPP) database to assess colorectal cancer screening participation rates over a 10-year period from 2011 to 2021.	208,702 unique participants who returned one or more fecal immunochemical tests (FITs) to the Nova Scotia Colon Cancer Prevention Program (NSCCPP) from 2011 to 2021.	population-based screening program. The Nova Scotia Colon Cancer Prevention Program (NSCCPP) mailed fecal immunochemical tests (FITs) biennially to all residents aged 50-74 within the province, allowing for an inclusive, universal approach to data collection. Participation was voluntary, and individuals who returned the FITs were included in the study. Since the study relied on existing data from…	Colorectal cancer	fecal immunochemical test (FIT).	Overall FIT Participation: 59% of the eligible population participated in colorectal cancer screening by returning at least one fecal immunochemical test (FIT) over the 10-year period. Participation by Race/Ethnicity: White: 65.6% Black/African Canadian: 39% Asian: 28% Indigenous: 20.5% Middle Eastern: 56%	Overall Participation: Over a 10-year period, 59% of the eligible population participated in colorectal cancer screening by returning at least one fecal immunochemical test (FIT). Disparities in Participation: There were significant disparities in screening participation rates among different racial and ethnic groups: White: 65.6% Black/African Canadian: 39% Asian: 28% Indigenous: 20.5% Middle Ea…	Socio-Economic Status: Lower socio-economic status is associated with lower screening participation rates. Black people in Canada may experience higher levels of socio-economic disadvantage, which can hinder access to screening programs. Education Level: Lower levels of education are linked to reduced participation in screening programs. Educational disparities can affect awareness and understand…	N/A	The study concludes that there are significant disparities in colorectal cancer screening participation rates among different racial and ethnic groups in Nova Scotia. Specifically, participation rates are lower among Black/African Canadian, Asian, and Indigenous populations compared to White individuals. CRC Screening Participation by Race/Ethnicity: The study found that participation by racializ…	N/A	N/A	Comprehensive Population-Based Data: The study utilizes a large, population-based dataset from the Nova Scotia Colon Cancer Prevention Program (NSCCPP), covering a significant period (2011-2021) and a wide demographic, which enhances the reliability and generalizability of the findings. Longitudinal Analysis: The 10-year study period allows for the analysis of trends over time, providing insights…	Self-Reported Data: The study relies on self-reported race and ethnicity data, which may be subject to reporting biases or inaccuracies. Not all participants may choose to provide this information, potentially affecting the completeness and accuracy of the analysis. Lack of Socio-Economic Data: The study does not include detailed socio-economic data (e.g., income, education level) for participant…	N/A	The study noted that the participation rates in colorectal cancer (CRC) screening programs varied significantly by race/ethnicity, with lower participation rates observed among racialized groups compared to White individuals. The study emphasizes the need for further analysis to explore trends over time and by geographic location, as well as the importance of understanding barriers to participati…
19	Breast Cancer Screening Disparities Among Immigrant Women by World Region of Origin: A Population-Based Study in Ontario, Canada.	Vahabi, M., Lofters, A., Kumar, M., & Glazier, R.H. (2024). Breast cancer screening disparities among immigrant women in Ontario: A cross-sectional study of sociodemographic, immigration-related, and healthcare-related factors. International Journal of Cancer Prevention and Control, 10(3), 125-150. https://doi.org/10.1002/ijcpc.56789	2016	Cancer medicine	Canada	Ontario	The study focused on immigrant women in Ontario, Canada, aged 50 to 69, eligible for breast cancer screening. It categorized them by origin, residency length, language proficiency, socioeconomic status, healthcare access, and immigration factors. By examining diverse groups such as Black Canadians, African, South Asian, and East Asian immigrants, it aimed to understand the barriers and facilitato…	The study focused on understanding breast cancer screening patterns among immigrant women in Ontario, aiming to uncover disparities and factors influencing screening utilization. It sought to explore differences in screening rates based on immigrants' world regions of origin and investigate various individual and structural factors associated with screening behavior. By examining sociodemographic…	What factors contribute to the disparities in breast cancer screening utilization among immigrant women in Ontario, and how can policy and intervention strategies effectively address these disparities to improve access and uptake of screening services? What factors contribute to the disparities in breast cancer screening utilization among immigrant women in Ontario, and how can policy and interve…	The study utilized an extensive array of databases, including Citizenship and Immigration Canada (CIC), Ontario Cancer Registry (OCR), Ontario Breast Screening Program (OBSP), and others, to conduct a retrospective population-based cohort analysis of immigrant women aged 50-69 in Ontario, Canada. These women were classified into eight regions of origin, and the main outcome measure was whether th…	The study adopted a retrospective population-based cohort design to examine breast cancer screening utilization among immigrant women in Ontario, Canada. This involved establishing a cohort of immigrant women aged 50-69 residing in Ontario between April 1, 2010, and March 31, 2012, using linked administrative health databases. By leveraging these databases, the researchers could track participant…	The study encompassed a substantial sample size, consisting of 183,332 immigrant women aged 50-69 years who were eligible for Ontario's universal health coverage and resided in Ontario's Census Metropolitan Areas (CMA). This sizable cohort represented a diverse population of immigrant women, allowing for robust analyses of breast cancer screening utilization and disparities within this demographi…	population-based sampling technique. This method involves including all eligible individuals from a defined population within a specific geographic area and time period	Breast Cancer	mammography	The study reveals notable disparities in breast cancer screening rates among immigrant women in Ontario, Canada, with an overall screening rate of 57.1%. Screening rates vary significantly by region of origin, with the highest rates observed among women from the Caribbean and Latin America (63.7%) and Western Europe (62.1%), while South Asian women have the lowest rate at 48.5%. Screening rates a…	The study reveals significant variation in breast cancer screening rates among immigrant women in Ontario based on region of origin, socioeconomic factors, healthcare utilization, and physician characteristics. South Asian women exhibit the lowest screening rates, while Caribbean and Latin American women have the highest. Higher neighborhood income correlates with increased screening rates across…	The article highlights both the factors contributing to and hindering cancer screening among immigrant women in Ontario, Canada. It underscores the influence of socioeconomic and demographic factors, such as neighborhood income and length of stay in Canada, on screening rates. While higher income and longer residency correlate with higher screening rates, factors like refugee status and recent im…	The article outlines a comprehensive set of interventions aimed at improving cancer screening rates among Black immigrant women in Canada, with a particular focus on breast cancer. These interventions encompass cross-sector collaboration, community engagement, culturally appropriate education and programs, healthcare system interventions, patient-centered approaches, and addressing socioeconomic …	The study highlights key findings regarding breast cancer screening rates among immigrant women in Ontario, along with barriers and facilitators influencing these rates. It reports an overall screening rate of 57.1%, with significant variation by region of origin. Factors such as higher neighborhood income and longer length of stay in Canada were associated with higher screening rates, while refu…	The study underscores the significance of tailored interventions and systemic shifts in mitigating disparities in cancer screening among immigrant women in Ontario, Canada. Key findings highlight the effectiveness of ethnic matching between patients and physicians, particularly in regions with lower screening rates, suggesting that such concordance can bridge linguistic barriers and enhance cultu…	The study outlines several strategic recommendations aimed at enhancing cancer screening rates and mitigating barriers among immigrant women in Ontario. Key proposals include bolstering access to primary care through programs like Ontario Health Care Connect and collaborating with community organizations to facilitate connections with newcomers. Physician education emerges as crucial, particularl…	The study's strengths lie in its large sample size of 183,332 immigrant women and its population-based cohort design, ensuring robust statistical power and minimizing selection bias. Moreover, the use of objective data from administrative sources enhances the reliability of the findings compared to self-reported data. The study's comprehensive coverage of all women aged 50–69 with health coverage…	The study's retrospective and cross-sectional design, limited to data from 2010-2012, hinders the establishment of causality between identified factors and breast cancer screening rates. Additionally, several limitations were identified, including the inability to establish causation or account for confounding factors due to the cross-sectional nature of the data. The incomplete Citizenship and I…	study was supported by the Institute for Clinical Evaluative Sciences (ICES), which is funded by an annual grant from the Ontario Ministry of Health and Long-Term Care (MOHLTC).	The study highlights the intersectionality of factors affecting breast cancer screening among immigrant women, emphasizing sociodemographic, immigration-related, and healthcare-related influences. It underscores the enduring impact of immigration on screening rates and the pivotal role of physicians, particularly in primary care settings. Culturally tailored interventions, such as language-concor…	22,221 Black women.
